# Supplementary material for: A novel IMU-based clinical assessment protocol for Axial Spondyloarthritis: a protocol validation study
Source: PeerJ. 2021 Jan 26;9:e10623. doi: 10.7717/peerj.10623 (PMC7845531; doi:10.7717/peerj.10623)
Supplement: Supplemental Information 1 [file peerj-09-10623-s001.zip]

Archive with 234 entries (212 files):
- Funcs validation paper Luca Franco/
- __MACOSX/._Funcs validation paper Luca Franco
- Funcs validation paper Luca Franco/QUAL_AVA_analysis/
- __MACOSX/Funcs validation paper Luca Franco/._QUAL_AVA_analysis
- Funcs validation paper Luca Franco/.DS_Store
- __MACOSX/Funcs validation paper Luca Franco/._.DS_Store
- Funcs validation paper Luca Franco/ST1_N/
- __MACOSX/Funcs validation paper Luca Franco/._ST1_N
- Funcs validation paper Luca Franco/Bland Altman Plot/
- __MACOSX/Funcs validation paper Luca Franco/._Bland Altman Plot
- Funcs validation paper Luca Franco/Bland Altman table/
- __MACOSX/Funcs validation paper Luca Franco/._Bland Altman table
- Funcs validation paper Luca Franco/Analysis results/
- __MACOSX/Funcs validation paper Luca Franco/._Analysis results
- Funcs validation paper Luca Franco/RMSE MAE RSquared table/
- __MACOSX/Funcs validation paper Luca Franco/._RMSE MAE RSquared table
- Funcs validation paper Luca Franco/Analysis results Struct/
- __MACOSX/Funcs validation paper Luca Franco/._Analysis results Struct
- Funcs validation paper Luca Franco/BlandAltman/
- __MACOSX/Funcs validation paper Luca Franco/._BlandAltman
- Funcs validation paper Luca Franco/Optimisation of constraints/
- __MACOSX/Funcs validation paper Luca Franco/._Optimisation of constraints
- Funcs validation paper Luca Franco/readme.txt
- __MACOSX/Funcs validation paper Luca Franco/._readme.txt
- Funcs validation paper Luca Franco/Indvalseg load folder/
- __MACOSX/Funcs validation paper Luca Franco/._Indvalseg load folder
- Funcs validation paper Luca Franco/kakearney-boundedline-pkg-50f7e4b/
- __MACOSX/Funcs validation paper Luca Franco/._kakearney-boundedline-pkg-50f7e4b
- Funcs validation paper Luca Franco/Bar plot/
- __MACOSX/Funcs validation paper Luca Franco/._Bar plot
- Funcs validation paper Luca Franco/WhichConstType.m
- __MACOSX/Funcs validation paper Luca Franco/._WhichConstType.m
- Funcs validation paper Luca Franco/QUAL_AVA_analysis/XEmatrix.m
- __MACOSX/Funcs validation paper Luca Franco/QUAL_AVA_analysis/._XEmatrix.m
- Funcs validation paper Luca Franco/QUAL_AVA_analysis/FindSeg.m
- __MACOSX/Funcs validation paper Luca Franco/QUAL_AVA_analysis/._FindSeg.m
- Funcs validation paper Luca Franco/QUAL_AVA_analysis/FINDMIN.m
- __MACOSX/Funcs validation paper Luca Franco/QUAL_AVA_analysis/._FINDMIN.m
- Funcs validation paper Luca Franco/QUAL_AVA_analysis/DataSegmNorm.m
- __MACOSX/Funcs validation paper Luca Franco/QUAL_AVA_analysis/._DataSegmNorm.m
- Funcs validation paper Luca Franco/QUAL_AVA_analysis/Angdiff.m
- __MACOSX/Funcs validation paper Luca Franco/QUAL_AVA_analysis/._Angdiff.m
- Funcs validation paper Luca Franco/QUAL_AVA_analysis/quat2angle.m
- __MACOSX/Funcs validation paper Luca Franco/QUAL_AVA_analysis/._quat2angle.m
- Funcs validation paper Luca Franco/QUAL_AVA_analysis/SLERPloop.m
- __MACOSX/Funcs validation paper Luca Franco/QUAL_AVA_analysis/._SLERPloop.m
- Funcs validation paper Luca Franco/QUAL_AVA_analysis/getROM.m
- __MACOSX/Funcs validation paper Luca Franco/QUAL_AVA_analysis/._getROM.m
- Funcs validation paper Luca Franco/QUAL_AVA_analysis/mArrow3.m
- __MACOSX/Funcs validation paper Luca Franco/QUAL_AVA_analysis/._mArrow3.m
- Funcs validation paper Luca Franco/QUAL_AVA_analysis/Relative ROM mocap-IMU_Lat_Flexion.png
- __MACOSX/Funcs validation paper Luca Franco/QUAL_AVA_analysis/._Relative ROM mocap-IMU_Lat_Flexion.png
- Funcs validation paper Luca Franco/QUAL_AVA_analysis/Relative ROM mocap-IMU_Flexion.png
- __MACOSX/Funcs validation paper Luca Franco/QUAL_AVA_analysis/._Relative ROM mocap-IMU_Flexion.png
- Funcs validation paper Luca Franco/QUAL_AVA_analysis/RotRefSys.m
- __MACOSX/Funcs validation paper Luca Franco/QUAL_AVA_analysis/._RotRefSys.m
- Funcs validation paper Luca Franco/QUAL_AVA_analysis/gfit.m
- __MACOSX/Funcs validation paper Luca Franco/QUAL_AVA_analysis/._gfit.m
- Funcs validation paper Luca Franco/QUAL_AVA_analysis/tilttwistang.m
- __MACOSX/Funcs validation paper Luca Franco/QUAL_AVA_analysis/._tilttwistang.m
- Funcs validation paper Luca Franco/QUAL_AVA_analysis/rotm2quat_mod.m
- __MACOSX/Funcs validation paper Luca Franco/QUAL_AVA_analysis/._rotm2quat_mod.m
- Funcs validation paper Luca Franco/QUAL_AVA_analysis/Relative ROM mocap-IMU_Extension.png
- __MACOSX/Funcs validation paper Luca Franco/QUAL_AVA_analysis/._Relative ROM mocap-IMU_Extension.png
- Funcs validation paper Luca Franco/QUAL_AVA_analysis/FindSegRelang.m
- __MACOSX/Funcs validation paper Luca Franco/QUAL_AVA_analysis/._FindSegRelang.m
- Funcs validation paper Luca Franco/QUAL_AVA_analysis/quatinterpLoop.m
- __MACOSX/Funcs validation paper Luca Franco/QUAL_AVA_analysis/._quatinterpLoop.m
- Funcs validation paper Luca Franco/QUAL_AVA_analysis/quatConj.m
- __MACOSX/Funcs validation paper Luca Franco/QUAL_AVA_analysis/._quatConj.m
- Funcs validation paper Luca Franco/QUAL_AVA_analysis/Relative ROM mocap-IMU_Cerv_FE.png
- __MACOSX/Funcs validation paper Luca Franco/QUAL_AVA_analysis/._Relative ROM mocap-IMU_Cerv_FE.png
- Funcs validation paper Luca Franco/QUAL_AVA_analysis/QUAL_AVA_anglescomparison.m
- __MACOSX/Funcs validation paper Luca Franco/QUAL_AVA_analysis/._QUAL_AVA_anglescomparison.m
- Funcs validation paper Luca Franco/QUAL_AVA_analysis/STRUCTUREfilt.m
- __MACOSX/Funcs validation paper Luca Franco/QUAL_AVA_analysis/._STRUCTUREfilt.m
- Funcs validation paper Luca Franco/QUAL_AVA_analysis/quat2eul.m
- __MACOSX/Funcs validation paper Luca Franco/QUAL_AVA_analysis/._quat2eul.m
- Funcs validation paper Luca Franco/QUAL_AVA_analysis/EMGprocess.m
- __MACOSX/Funcs validation paper Luca Franco/QUAL_AVA_analysis/._EMGprocess.m
- Funcs validation paper Luca Franco/QUAL_AVA_analysis/RearrDelsysCol.m
- __MACOSX/Funcs validation paper Luca Franco/QUAL_AVA_analysis/._RearrDelsysCol.m
- Funcs validation paper Luca Franco/QUAL_AVA_analysis/QEmatrix.m
- __MACOSX/Funcs validation paper Luca Franco/QUAL_AVA_analysis/._QEmatrix.m
- Funcs validation paper Luca Franco/QUAL_AVA_analysis/quatmultiply.m
- __MACOSX/Funcs validation paper Luca Franco/QUAL_AVA_analysis/._quatmultiply.m
- Funcs validation paper Luca Franco/QUAL_AVA_analysis/FINDMAX.m
- __MACOSX/Funcs validation paper Luca Franco/QUAL_AVA_analysis/._FINDMAX.m
- Funcs validation paper Luca Franco/QUAL_AVA_analysis/Relative ROM mocap-IMU_Cerv_Rotation.png
- __MACOSX/Funcs validation paper Luca Franco/QUAL_AVA_analysis/._Relative ROM mocap-IMU_Cerv_Rotation.png
- Funcs validation paper Luca Franco/QUAL_AVA_analysis/QROMfunc.m
- __MACOSX/Funcs validation paper Luca Franco/QUAL_AVA_analysis/._QROMfunc.m
- Funcs validation paper Luca Franco/QUAL_AVA_analysis/ZeroLagButtFiltFilt.m
- __MACOSX/Funcs validation paper Luca Franco/QUAL_AVA_analysis/._ZeroLagButtFiltFilt.m
- Funcs validation paper Luca Franco/QUAL_AVA_analysis/FILELIST.m
- __MACOSX/Funcs validation paper Luca Franco/QUAL_AVA_analysis/._FILELIST.m
- Funcs validation paper Luca Franco/QUAL_AVA_analysis/QUAL_AVA_analysis.m
- __MACOSX/Funcs validation paper Luca Franco/QUAL_AVA_analysis/._QUAL_AVA_analysis.m
- Funcs validation paper Luca Franco/ST1_N/readme.txt
- __MACOSX/Funcs validation paper Luca Franco/ST1_N/._readme.txt
- Funcs validation paper Luca Franco/Bland Altman Plot/BlandAltman_ROM_NewStruct_ConsttypeNonZero.m
- __MACOSX/Funcs validation paper Luca Franco/Bland Altman Plot/._BlandAltman_ROM_NewStruct_ConsttypeNonZero.m
- Funcs validation paper Luca Franco/Bland Altman table/BlandAltman_Table_bias_LOA_ConsttypeNonZero.m
- __MACOSX/Funcs validation paper Luca Franco/Bland Altman table/._BlandAltman_Table_bias_LOA_ConsttypeNonZero.m
- Funcs validation paper Luca Franco/RMSE MAE RSquared table/Kinematics_Tables_RMSE_MAE_RSQU_ConsttypeNonZero.m
- __MACOSX/Funcs validation paper Luca Franco/RMSE MAE RSquared table/._Kinematics_Tables_RMSE_MAE_RSQU_ConsttypeNonZero.m
- Funcs validation paper Luca Franco/RMSE MAE RSquared table/Kinematics_tables_RMSE_MAE_RSQU_OVERALL_ConsttypeNonZero.m
- __MACOSX/Funcs validation paper Luca Franco/RMSE MAE RSquared table/._Kinematics_tables_RMSE_MAE_RSQU_OVERALL_ConsttypeNonZero.m
- Funcs validation paper Luca Franco/Analysis results Struct/readme.txt
- __MACOSX/Funcs validation paper Luca Franco/Analysis results Struct/._readme.txt
- Funcs validation paper Luca Franco/BlandAltman/swtest.m
- __MACOSX/Funcs validation paper Luca Franco/BlandAltman/._swtest.m
- Funcs validation paper Luca Franco/BlandAltman/mynum2str.m
- __MACOSX/Funcs validation paper Luca Franco/BlandAltman/._mynum2str.m
- Funcs validation paper Luca Franco/BlandAltman/correlationPlot.m
- __MACOSX/Funcs validation paper Luca Franco/BlandAltman/._correlationPlot.m
- Funcs validation paper Luca Franco/BlandAltman/polyfitZero.m
- __MACOSX/Funcs validation paper Luca Franco/BlandAltman/._polyfitZero.m
- Funcs validation paper Luca Franco/BlandAltman/BlandAltman.m
- __MACOSX/Funcs validation paper Luca Franco/BlandAltman/._BlandAltman.m
- Funcs validation paper Luca Franco/BlandAltman/license.txt
- __MACOSX/Funcs validation paper Luca Franco/BlandAltman/._license.txt
- Funcs validation paper Luca Franco/BlandAltman/BlandAltmanDemo.m
- __MACOSX/Funcs validation paper Luca Franco/BlandAltman/._BlandAltmanDemo.m
- Funcs validation paper Luca Franco/Optimisation of constraints/Optimisation_allCONSTTYPE.m
- __MACOSX/Funcs validation paper Luca Franco/Optimisation of constraints/._Optimisation_allCONSTTYPE.m
- Funcs validation paper Luca Franco/Optimisation of constraints/ROMfilt.m
- __MACOSX/Funcs validation paper Luca Franco/Optimisation of constraints/._ROMfilt.m
- Funcs validation paper Luca Franco/Indvalseg load folder/IndvalsegKeep14.mat
- __MACOSX/Funcs validation paper Luca Franco/Indvalseg load folder/._IndvalsegKeep14.mat
- Funcs validation paper Luca Franco/kakearney-boundedline-pkg-50f7e4b/readmeExtras/
- __MACOSX/Funcs validation paper Luca Franco/kakearney-boundedline-pkg-50f7e4b/._readmeExtras
- Funcs validation paper Luca Franco/kakearney-boundedline-pkg-50f7e4b/boundedline/
- __MACOSX/Funcs validation paper Luca Franco/kakearney-boundedline-pkg-50f7e4b/._boundedline
- Funcs validation paper Luca Franco/kakearney-boundedline-pkg-50f7e4b/README.html
- __MACOSX/Funcs validation paper Luca Franco/kakearney-boundedline-pkg-50f7e4b/._README.html
- Funcs validation paper Luca Franco/kakearney-boundedline-pkg-50f7e4b/README.md
- __MACOSX/Funcs validation paper Luca Franco/kakearney-boundedline-pkg-50f7e4b/._README.md
- Funcs validation paper Luca Franco/kakearney-boundedline-pkg-50f7e4b/catuneven/
- __MACOSX/Funcs validation paper Luca Franco/kakearney-boundedline-pkg-50f7e4b/._catuneven
- Funcs validation paper Luca Franco/kakearney-boundedline-pkg-50f7e4b/.gitignore
- __MACOSX/Funcs validation paper Luca Franco/kakearney-boundedline-pkg-50f7e4b/._.gitignore
- Funcs validation paper Luca Franco/kakearney-boundedline-pkg-50f7e4b/singlepatch/
- __MACOSX/Funcs validation paper Luca Franco/kakearney-boundedline-pkg-50f7e4b/._singlepatch
- Funcs validation paper Luca Franco/kakearney-boundedline-pkg-50f7e4b/Inpaint_nans/
- __MACOSX/Funcs validation paper Luca Franco/kakearney-boundedline-pkg-50f7e4b/._Inpaint_nans
- Funcs validation paper Luca Franco/kakearney-boundedline-pkg-50f7e4b/LICENSE.txt
- __MACOSX/Funcs validation paper Luca Franco/kakearney-boundedline-pkg-50f7e4b/._LICENSE.txt
- Funcs validation paper Luca Franco/kakearney-boundedline-pkg-50f7e4b/README.m
- __MACOSX/Funcs validation paper Luca Franco/kakearney-boundedline-pkg-50f7e4b/._README.m
- Funcs validation paper Luca Franco/Bar plot/SAVETHEBARPLOT_ConsttypeNonZero.m
- __MACOSX/Funcs validation paper Luca Franco/Bar plot/._SAVETHEBARPLOT_ConsttypeNonZero.m
- Funcs validation paper Luca Franco/Bar plot/barplot.m
- __MACOSX/Funcs validation paper Luca Franco/Bar plot/._barplot.m
- Funcs validation paper Luca Franco/kakearney-boundedline-pkg-50f7e4b/readmeExtras/README_03.png
- __MACOSX/Funcs validation paper Luca Franco/kakearney-boundedline-pkg-50f7e4b/readmeExtras/._README_03.png
- Funcs validation paper Luca Franco/kakearney-boundedline-pkg-50f7e4b/readmeExtras/Thumbs.db
- __MACOSX/Funcs validation paper Luca Franco/kakearney-boundedline-pkg-50f7e4b/readmeExtras/._Thumbs.db
- Funcs validation paper Luca Franco/kakearney-boundedline-pkg-50f7e4b/readmeExtras/README_02.png
- __MACOSX/Funcs validation paper Luca Franco/kakearney-boundedline-pkg-50f7e4b/readmeExtras/._README_02.png
- Funcs validation paper Luca Franco/kakearney-boundedline-pkg-50f7e4b/readmeExtras/README_01.png
- __MACOSX/Funcs validation paper Luca Franco/kakearney-boundedline-pkg-50f7e4b/readmeExtras/._README_01.png
- Funcs validation paper Luca Franco/kakearney-boundedline-pkg-50f7e4b/readmeExtras/README_05.png
- __MACOSX/Funcs validation paper Luca Franco/kakearney-boundedline-pkg-50f7e4b/readmeExtras/._README_05.png
- Funcs validation paper Luca Franco/kakearney-boundedline-pkg-50f7e4b/readmeExtras/README_04.png
- __MACOSX/Funcs validation paper Luca Franco/kakearney-boundedline-pkg-50f7e4b/readmeExtras/._README_04.png
- Funcs validation paper Luca Franco/kakearney-boundedline-pkg-50f7e4b/readmeExtras/README_06.png
- __MACOSX/Funcs validation paper Luca Franco/kakearney-boundedline-pkg-50f7e4b/readmeExtras/._README_06.png
- Funcs validation paper Luca Franco/kakearney-boundedline-pkg-50f7e4b/readmeExtras/README_07.png
- __MACOSX/Funcs validation paper Luca Franco/kakearney-boundedline-pkg-50f7e4b/readmeExtras/._README_07.png
- Funcs validation paper Luca Franco/kakearney-boundedline-pkg-50f7e4b/readmeExtras/README_08.png
- __MACOSX/Funcs validation paper Luca Franco/kakearney-boundedline-pkg-50f7e4b/readmeExtras/._README_08.png
- Funcs validation paper Luca Franco/kakearney-boundedline-pkg-50f7e4b/boundedline/boundedline.m
- __MACOSX/Funcs validation paper Luca Franco/kakearney-boundedline-pkg-50f7e4b/boundedline/._boundedline.m
- Funcs validation paper Luca Franco/kakearney-boundedline-pkg-50f7e4b/boundedline/.gitignore
- __MACOSX/Funcs validation paper Luca Franco/kakearney-boundedline-pkg-50f7e4b/boundedline/._.gitignore
- Funcs validation paper Luca Franco/kakearney-boundedline-pkg-50f7e4b/boundedline/outlinebounds.m
- __MACOSX/Funcs validation paper Luca Franco/kakearney-boundedline-pkg-50f7e4b/boundedline/._outlinebounds.m
- Funcs validation paper Luca Franco/kakearney-boundedline-pkg-50f7e4b/catuneven/catuneven.m
- __MACOSX/Funcs validation paper Luca Franco/kakearney-boundedline-pkg-50f7e4b/catuneven/._catuneven.m
- Funcs validation paper Luca Franco/kakearney-boundedline-pkg-50f7e4b/catuneven/.gitignore
- __MACOSX/Funcs validation paper Luca Franco/kakearney-boundedline-pkg-50f7e4b/catuneven/._.gitignore
- Funcs validation paper Luca Franco/kakearney-boundedline-pkg-50f7e4b/singlepatch/.gitignore
- __MACOSX/Funcs validation paper Luca Franco/kakearney-boundedline-pkg-50f7e4b/singlepatch/._.gitignore
- Funcs validation paper Luca Franco/kakearney-boundedline-pkg-50f7e4b/singlepatch/singlepatch.m
- __MACOSX/Funcs validation paper Luca Franco/kakearney-boundedline-pkg-50f7e4b/singlepatch/._singlepatch.m
- Funcs validation paper Luca Franco/kakearney-boundedline-pkg-50f7e4b/Inpaint_nans/demo/
- __MACOSX/Funcs validation paper Luca Franco/kakearney-boundedline-pkg-50f7e4b/Inpaint_nans/._demo
- Funcs validation paper Luca Franco/kakearney-boundedline-pkg-50f7e4b/Inpaint_nans/Thumbs.db
- __MACOSX/Funcs validation paper Luca Franco/kakearney-boundedline-pkg-50f7e4b/Inpaint_nans/._Thumbs.db
- Funcs validation paper Luca Franco/kakearney-boundedline-pkg-50f7e4b/Inpaint_nans/monet_adresse.jpg
- __MACOSX/Funcs validation paper Luca Franco/kakearney-boundedline-pkg-50f7e4b/Inpaint_nans/._monet_adresse.jpg
- Funcs validation paper Luca Franco/kakearney-boundedline-pkg-50f7e4b/Inpaint_nans/test/
- __MACOSX/Funcs validation paper Luca Franco/kakearney-boundedline-pkg-50f7e4b/Inpaint_nans/._test
- Funcs validation paper Luca Franco/kakearney-boundedline-pkg-50f7e4b/Inpaint_nans/inpaint_nans.m
- __MACOSX/Funcs validation paper Luca Franco/kakearney-boundedline-pkg-50f7e4b/Inpaint_nans/._inpaint_nans.m
- Funcs validation paper Luca Franco/kakearney-boundedline-pkg-50f7e4b/Inpaint_nans/.gitignore
- __MACOSX/Funcs validation paper Luca Franco/kakearney-boundedline-pkg-50f7e4b/Inpaint_nans/._.gitignore
- Funcs validation paper Luca Franco/kakearney-boundedline-pkg-50f7e4b/Inpaint_nans/doc/
- __MACOSX/Funcs validation paper Luca Franco/kakearney-boundedline-pkg-50f7e4b/Inpaint_nans/._doc
- Funcs validation paper Luca Franco/kakearney-boundedline-pkg-50f7e4b/Inpaint_nans/inpaint_nans_bc.m
- __MACOSX/Funcs validation paper Luca Franco/kakearney-boundedline-pkg-50f7e4b/Inpaint_nans/._inpaint_nans_bc.m
- Funcs validation paper Luca Franco/kakearney-boundedline-pkg-50f7e4b/Inpaint_nans/inpaint_nans_demo.m
- __MACOSX/Funcs validation paper Luca Franco/kakearney-boundedline-pkg-50f7e4b/Inpaint_nans/._inpaint_nans_demo.m
- Funcs validation paper Luca Franco/kakearney-boundedline-pkg-50f7e4b/Inpaint_nans/license.txt
- __MACOSX/Funcs validation paper Luca Franco/kakearney-boundedline-pkg-50f7e4b/Inpaint_nans/._license.txt
- Funcs validation paper Luca Franco/kakearney-boundedline-pkg-50f7e4b/Inpaint_nans/garden50.jpg
- __MACOSX/Funcs validation paper Luca Franco/kakearney-boundedline-pkg-50f7e4b/Inpaint_nans/._garden50.jpg
- Funcs validation paper Luca Franco/kakearney-boundedline-pkg-50f7e4b/Inpaint_nans/demo/html/
- __MACOSX/Funcs validation paper Luca Franco/kakearney-boundedline-pkg-50f7e4b/Inpaint_nans/demo/._html
- Funcs validation paper Luca Franco/kakearney-boundedline-pkg-50f7e4b/Inpaint_nans/demo/inpaint_nans_demo_old.m
- __MACOSX/Funcs validation paper Luca Franco/kakearney-boundedline-pkg-50f7e4b/Inpaint_nans/demo/._inpaint_nans_demo_old.m
- Funcs validation paper Luca Franco/kakearney-boundedline-pkg-50f7e4b/Inpaint_nans/test/test_main.m
- __MACOSX/Funcs validation paper Luca Franco/kakearney-boundedline-pkg-50f7e4b/Inpaint_nans/test/._test_main.m
- Funcs validation paper Luca Franco/kakearney-boundedline-pkg-50f7e4b/Inpaint_nans/doc/methods_of_inpaint_nans.m
- __MACOSX/Funcs validation paper Luca Franco/kakearney-boundedline-pkg-50f7e4b/Inpaint_nans/doc/._methods_of_inpaint_nans.m
- Funcs validation paper Luca Franco/kakearney-boundedline-pkg-50f7e4b/Inpaint_nans/doc/Nomination comments.rtf
- __MACOSX/Funcs validation paper Luca Franco/kakearney-boundedline-pkg-50f7e4b/Inpaint_nans/doc/._Nomination comments.rtf
- Funcs validation paper Luca Franco/kakearney-boundedline-pkg-50f7e4b/Inpaint_nans/demo/html/inpaint_nans_demo.png
- __MACOSX/Funcs validation paper Luca Franco/kakearney-boundedline-pkg-50f7e4b/Inpaint_nans/demo/html/._inpaint_nans_demo.png
- Funcs validation paper Luca Franco/kakearney-boundedline-pkg-50f7e4b/Inpaint_nans/demo/html/inpaint_nans_demo.html
- __MACOSX/Funcs validation paper Luca Franco/kakearney-boundedline-pkg-50f7e4b/Inpaint_nans/demo/html/._inpaint_nans_demo.html
- Funcs validation paper Luca Franco/kakearney-boundedline-pkg-50f7e4b/Inpaint_nans/demo/html/inpaint_nans_demo_05.png
- __MACOSX/Funcs validation paper Luca Franco/kakearney-boundedline-pkg-50f7e4b/Inpaint_nans/demo/html/._inpaint_nans_demo_05.png
- Funcs validation paper Luca Franco/kakearney-boundedline-pkg-50f7e4b/Inpaint_nans/demo/html/inpaint_nans_demo_04.png
- __MACOSX/Funcs validation paper Luca Franco/kakearney-boundedline-pkg-50f7e4b/Inpaint_nans/demo/html/._inpaint_nans_demo_04.png
- Funcs validation paper Luca Franco/kakearney-boundedline-pkg-50f7e4b/Inpaint_nans/demo/html/inpaint_nans_demo_06.png
- __MACOSX/Funcs validation paper Luca Franco/kakearney-boundedline-pkg-50f7e4b/Inpaint_nans/demo/html/._inpaint_nans_demo_06.png
- Funcs validation paper Luca Franco/kakearney-boundedline-pkg-50f7e4b/Inpaint_nans/demo/html/inpaint_nans_demo_03.png
- __MACOSX/Funcs validation paper Luca Franco/kakearney-boundedline-pkg-50f7e4b/Inpaint_nans/demo/html/._inpaint_nans_demo_03.png
- Funcs validation paper Luca Franco/kakearney-boundedline-pkg-50f7e4b/Inpaint_nans/demo/html/inpaint_nans_demo_02.png
- __MACOSX/Funcs validation paper Luca Franco/kakearney-boundedline-pkg-50f7e4b/Inpaint_nans/demo/html/._inpaint_nans_demo_02.png
- Funcs validation paper Luca Franco/kakearney-boundedline-pkg-50f7e4b/Inpaint_nans/demo/html/inpaint_nans_demo_01.png
- __MACOSX/Funcs validation paper Luca Franco/kakearney-boundedline-pkg-50f7e4b/Inpaint_nans/demo/html/._inpaint_nans_demo_01.png
