# Supplementary material for: A novel IMU-based clinical assessment protocol for Axial Spondyloarthritis: a protocol validation study
Source: PeerJ. 2021 Jan 26;9:e10623. doi: 10.7717/peerj.10623 (PMC7845531; doi:10.7717/peerj.10623)
Supplement: Supplemental Information 1 [file peerj-09-10623-s001.zip › Funcs validation paper Luca Franco/readme.txt]

This folder contains all the scripts and functions necessary for the data analysis of the paper "A novel IMU-based clinical assessment protocol for Axial Spondyloarthritis: A validation study" by Luca Franco, Dr Raj Sengupta, Dr Logan Wade, and Dr Dario Cazzola.

All the raw data from IMU sensors and motion capture system is stored in the folder "ST1_N". Make sure before sunning any function to load in the workspace the appropriate data present in the "Analysis results Struct" folder (e.g. ROM or Ang), or IndvalsegKeep14.mat from "Indvalseg load folder".

The folder "QUAL_AVA_analysis" contains all the functions to calculate from the raw data all the angular values and statistical parameters useful for the data analysis. By running the function QUAL_AVA_analysis.m all the calculated data will be saved in the "Analysis results" folder. Make sure the first time the function is run to update in the code all the folders paths where error occurs. The data saved will be identical to the data in the folder "Analysis results Struct".

Bar plot folder contains the function to plot the percentage of frames error analysis, run SAVETHEBARPLOT_ConsttypeNonZero.m to display the plots.

Bland Altman Plot contains the function for displaying the plots from the Bland Altman analysis.

Bland Altman table contains the function to display the data contained in the paper tables bias +/- LOA

BlandAltman contains various functions called by the BlandAltman_ROM_NewStruct_ConsttypeNonZero.m function

Indvalseg load folder contains all the indices necessary for the segmentation of the kinematics data.

kakearney-boundedline-pkg-50f7e4b folder contains functions called by the optimisation function

Optimisation of constraints folder contains Optimisation_allCONSTTYPE.m which allows to print the plots depicting the constraint optima for lateral flexion.

RMSE MAE RSquared table folder contains two functions to calculate RMSE, MAE and r^2 for single sensors and overall mean for a single movement.

WhichConstType.m contains the optimised constraints for segmental and joint angles.
