# Supplementary material for: A novel IMU-based clinical assessment protocol for Axial Spondyloarthritis: a protocol validation study
Source: PeerJ. 2021 Jan 26;9:e10623. doi: 10.7717/peerj.10623 (PMC7845531; doi:10.7717/peerj.10623)
Supplement: Supplemental Information 1 [file peerj-09-10623-s001.zip › Funcs validation paper Luca Franco/WhichConstType.m]

function [ConstType] = WhichConstType(AbsRel,TR,SensN)
if TR ~= 3
    ConstType = 1;
elseif TR == 3
    if strcmp(AbsRel,'abs')
        if SensN == 1
            ConstType = 1;
        elseif SensN == 2
            ConstType = 16;
        elseif SensN == 3
            ConstType = 21;
        elseif SensN == 4
            ConstType = 16;
        end
    elseif strcmp(AbsRel,'rel')
        if SensN == 1
            ConstType = 25;
        elseif SensN == 2
            ConstType = 16;
        elseif SensN == 3
            ConstType = 8;
        end
    end
end
end
