# Supplementary material for: A novel IMU-based clinical assessment protocol for Axial Spondyloarthritis: a protocol validation study
Source: PeerJ. 2021 Jan 26;9:e10623. doi: 10.7717/peerj.10623 (PMC7845531; doi:10.7717/peerj.10623)
Supplement: Supplemental Information 1 [file peerj-09-10623-s001.zip › Funcs validation paper Luca Franco/QUAL_AVA_analysis/XEmatrix.m]

function [ Avmark, Avmarkzer, Hvmark, Aquatsag, Hquatsag, anglessag ]...
    = XEmatrix ( v, t, tzin, Aquat, Qquat, seq, TRnum_c, TRnum, ratio )

if seq=='def' %Default sequence for every trial
    if TRnum==1; seq='yzx';
    elseif TRnum==2; seq='yzx';
    elseif TRnum==3; seq='yzx';
    elseif TRnum==4; seq='yzx';
    elseif TRnum==5; seq='yzx';
    elseif TRnum==6; seq='yzx';
    elseif TRnum==7; seq='yzx';
    elseif TRnum==8; seq='yzx';   
    elseif TRnum==9; seq='yzx';   
    elseif TRnum==10; seq='yzx';   
    end
end

%%% This is to apply an alpha (90 ded) rotation around the u axis %%%
% Needed to align the IMU reference system with the OMC reference system
alphad=+90;             %Alpha in degrees
alphar=deg2rad(alphad); %Alpha in radians
u=[0 0 1];              %Axis of rotation
Asubq = repmat([cos(alphar/2) sin(alphar/2)*u(1) sin(alphar/2)*u(2) sin(alphar/2)*u(3)], length(Aquat),1); %Alpha rotation around u axis
Asubqc = quatConj( Asubq );
Aquat = quatmultiply(Aquat,Asubqc); %Rotation application

[angles] = quat2angle( Aquat, seq );

% Filter data
dt = t(2)-t(1);
fcut = 5; % It was 5 Hz but Picerno 2011 uses 15 Hz
order = 2;
type = 'lp';
data = angles;
angles = ZeroLagButtFiltFilt(dt,fcut,order,type,data);

%Unwrap angles and shift back to 0 any 360-degree phase gap at tzin due to
%unwrap function (who starts unwrapping at the beginning of time, not tzin) 
angtzinwr=angles(tzin,:);   %Angles at tzin before unwrapping
angles=unwrap(angles);      %Unwrapping angles matrix
angtzinunwr=angles(tzin,:); %Angles at tzin after unwrapping
diff=angtzinwr-angtzinunwr; %Possible phase shift check

if sum(diff)~=0             %Phase shift correction (if necessary)
    angles=angles+repmat(diff,length(angles),1);
end

angles=angles*180/pi;       %Turn radians into degrees

%%%%%%%%%% THIS IF YOU WANT TO ZERO Avanti on Qualisys at tzer%%%%%%%%%%%%%
if ~isempty(Qquat)
    Qquatc = quatConj( Qquat(tzin,:) );                    %Conjugate of Qquat at tzin (timezeroindex)
    QAquatdelta = quatmultiply( Qquatc, Aquat(tzin,:));    %Subtract Qquat at tzin from Aquat at tzin
    QAquatdeltac = quatconj(QAquatdelta);                  %Calcolate its conj since this will be subtracted
    QAquatdeltac = repmat( QAquatdeltac, length(Aquat), 1);%Repeat to prepare the subtraction
    Aquatres = quatmultiply(Aquat, QAquatdeltac);          %Subtract Qquatdelta from Aquat

    [anglesQAdelta] = quat2angle( QAquatdelta, seq );
    anglesQAdelta=anglesQAdelta*180/pi;               %Turn radians into degrees [anglesQAdelta WAS UNUSED OUTPUT]


% Euler angles accorting to seq Euler sequence
[anglesres] = quat2angle( Aquatres, seq );

%Unwrap angles and shift back to 0 any 360-degree phase gap at tzin due to
%unwrap function (who starts unwrapping at the beginning of time, not tzin) 
angtzinwr=anglesres(tzin,:);   %Angles at tzin before unwrapping
anglesres=unwrap(anglesres);      %Unwrapping angles matrix
angtzinunwr=anglesres(tzin,:); %Angles at tzin after unwrapping
diff=angtzinwr-angtzinunwr; %Possible phase shift check

if sum(diff)~=0             %Phase shift correction (if necessary)
    anglesres=anglesres+repmat(diff,length(anglesres),1);
end

anglesres=anglesres*180/pi;       %Turn radians into degrees
end

%% Rotation of the local reference system for visualisation on sphere
[Avmark,~] = RotRefSys(Aquat,tzin,t,v);

%%
gamma = atan2(Avmark(3).x(3,tzin),sqrt(Avmark(3).x(1,tzin)^2+Avmark(3).x(2,tzin)^2)); % Angle between z in local reference system and horizontal plane

theta = gamma*ratio;

vH = [cos(-gamma),  0, sin(-gamma);
      0,               1, 0;
      -sin(-gamma), 0, cos(-gamma)]*[1 0 0; 0 1 0; 0 0 1];

Hq = [cos(-gamma/2) sin(-gamma/2)*0 sin(-gamma/2)*1 sin(-gamma/2)*0]; % quat rotation gamma atound y axis

[Hvmark,~] = RotRefSys(Aquat,tzin,t,vH); % New reference system rotated by gamma (local x axis vertical at tzin)

vW = [cos(-theta),  0, sin(-theta);
      0,                 1, 0;
      -sin(-theta), 0, cos(-theta)]*[1 0 0; 0 1 0; 0 0 1];

Wq = [cos(-theta/2) sin(-theta/2)*0 sin(-theta/2)*1 sin(-theta/2)*0]; % quat rotation gamma atound y axis

[Wvmark,~] = RotRefSys(Aquat,tzin,t,vW); % New reference system rotated by gamma (local x axis vertical at tzin)


%% Sagittal plane alignment

if TRnum==1 || TRnum==2 || TRnum==5                 % Case: flex, ext
    alpha = atan2(Avmark(2).x(2,:),Avmark(2).x(1,:));       % Angle location of y point projected on x-y plane
    beta = pi/2-alpha; beta=beta';                  % Rotation needed to constrain the y axis to the frontal plane
    w = [0 0 1];                                    % Rotation around z axis (vertical)
    Asubq1 = [cos(beta/2) sin(beta/2)*w(1) sin(beta/2)*w(2) sin(beta/2)*w(3)]; %Beta rotation around w axis
    Aquatsag = quatmultiply(Asubq1,Aquat);          %Rotation application to constrain the y axis to the frontal plane
elseif TRnum==3
    alpha = atan2(Wvmark(3).x(2,:),Wvmark(3).x(1,:));       % Angle location of anterior-posterior vector projected on x-y plane
    beta = pi-alpha; beta=beta';                    % Rotation needed to constrain the anterior-posterior vector to the sagittal plane
    w = [0 0 1];                                    % Rotation around Z axis (vertical)
    Asubq1 = [cos(beta/2) sin(beta/2)*w(1) sin(beta/2)*w(2) sin(beta/2)*w(3)]; %Beta rotation around w axis
    Aquatsag = quatmultiply(Asubq1,Aquat);          %Rotation application to constrain the anterior-posterior vector to the sagittal plane
elseif TRnum==4 %|| TRnum== 3                        % Case: cerv rot
    alpha = atan2(Avmark(3).x(2,tzin),Avmark(3).x(1,tzin));       % Angle location of z point projected on x-y plane
    beta = pi-alpha;                                % Rotation needed to align the reference system to the sagittal plane
    w = [0 0 1];                                    % Rotation around z axis (vertical)
    Asubq1 = repmat([cos(beta/2) sin(beta/2)*w(1) sin(beta/2)*w(2) sin(beta/2)*w(3)], length(Aquat),1); %Beta rotation around w axis
    Aquatsag = quatmultiply(Asubq1,Aquat);          %Rotation application
% TRnum from 6 onwards is unused in validation study
elseif TRnum==6 || TRnum==7  || TRnum==8  || TRnum==9  || TRnum==10 % Case: grab bottle on floor, on table, touch stadiometer (TRnum=5 was here)
    alpha = atan2(Avmark(3).x(2,1),Avmark(3).x(1,1));       % Angle location of z point projected on x-y plane
    beta = pi-alpha;                                % Rotation needed to align the reference system to the sagittal plane
    w = [0 0 1];                                    % Rotation around z axis (vertical)
    Asubq1 = repmat([cos(beta/2) sin(beta/2)*w(1) sin(beta/2)*w(2) sin(beta/2)*w(3)], length(Aquat),1); %Beta rotation around w axis
    Aquatsag = quatmultiply(Asubq1,Aquat);          %Rotation application
end

[Avmark,Avmarkzer] = RotRefSys(Aquatsag,tzin,t,v);
[Hvmark,~] = RotRefSys(Aquatsag,tzin,t,vH);

Hquatsag = quatmultiply(Hq.*ones(length(Aquatsag),4),Aquatsag);

% Euler angles accorting to seq Euler sequence
[anglessag] = quat2angle( Aquatsag, seq );

%Unwrap angles and shift back to 0 any 360-degree phase gap at tzin due to
%unwrap function (who starts unwrapping at the beginning of time, not tzin) 
angtzinwr=anglessag(tzin,:);   %Angles at tzin before unwrapping
anglessag=unwrap(anglessag);      %Unwrapping angles matrix
angtzinunwr=anglessag(tzin,:); %Angles at tzin after unwrapping
diff=angtzinwr-angtzinunwr; %Possible phase shift check

if sum(diff)~=0             %Phase shift correction (if necessary)
    anglessag=anglessag+repmat(diff,length(anglessag),1);
end

anglessag=anglessag*180/pi;       %Turn radians into degrees

end
