# Supplementary material for: A novel IMU-based clinical assessment protocol for Axial Spondyloarthritis: a protocol validation study
Source: PeerJ. 2021 Jan 26;9:e10623. doi: 10.7717/peerj.10623 (PMC7845531; doi:10.7717/peerj.10623)
Supplement: Supplemental Information 1 [file peerj-09-10623-s001.zip › Funcs validation paper Luca Franco/QUAL_AVA_analysis/FindSeg.m]

function [indseg,valseg,minAng,maxAng,minmaxAng,lin,indminmaxnonzer,valminmaxAngnonzer] = FindSeg(Ang,t,TRnum)
%UNTITLED Summary of this function goes here
%   Detailed explanation goes here

% Filter data to ease max/min localization
dt = t(2)-t(1);
fcut = 2; % Cutoff frequency low to ease max/min localization
order = 2;
type = 'lp';
data = Ang;
Ang = ZeroLagButtFiltFilt(dt,fcut,order,type,data);

if TRnum == 1 || TRnum == 2 || TRnum == 5 || TRnum == 6 || TRnum == 7
    Ang=Ang(:,1);
elseif TRnum == 3
    Ang=Ang(:,2);
elseif TRnum == 4
    Ang=Ang(:,3);
end

minAng = islocalmin(Ang); maxAng = islocalmax(Ang); % Local min and local max [0 1 ...] vec
minmaxAng = minAng+maxAng;                          % Local min and max [0 1 ...] vec
valminmaxAng = minmaxAng(:,1).*Ang(:,1);            % Min and max values vec (zero everywhere else)
lin = linspace(1,length(t),length(t))';             % Vec [1 2 3 4... length(t)]
indminmax = lin.*minmaxAng;                         % Min and max indices vec (zero everywhere else)

valminmaxAngnonzer = valminmaxAng;
valminmaxAngnonzer(valminmaxAngnonzer==0)=[];       % Eliminate zero cells from min and max values vec
indminmaxnonzer = indminmax(:,1);
indminmaxnonzer(indminmaxnonzer==0)=[];             % Eliminate zero cells from indices vec


osc = valminmaxAngnonzer(2:end)-valminmaxAngnonzer(1:end-1); % Oscillation value
V = [indminmaxnonzer(1:end-1), indminmaxnonzer(2:end), valminmaxAngnonzer(1:end-1), valminmaxAngnonzer(2:end),...
     osc, abs(osc)];
[~,idx] = sort(V(:,6));                 % sort according to amplitude oscillation
Vsort = V(idx,:);                       % sort the whole matrix according to amplitude oscillation

% Find ind and val of segmentation depending on trial num (3, 6 or 12 oscillations)
if TRnum == 1 || TRnum == 2 || TRnum == 7   % 6 oscillations case
    Vsort6 = Vsort; Vsort6(1:end-6,:) = []; % Isolate the 6 widest oscillations
    [~,idx] = sort(Vsort6(:,1));            % sort in chronological order
    Vsort6 = Vsort6(idx,:);                 % sort the whole matrix in chronological order
    
    [Vsort] = FindSegLoop(Vsort6,Ang,minAng,maxAng); % I16sort was input
elseif TRnum == 3 || TRnum == 4 || TRnum == 6  % 12 oscillations case
    Vsort12 = Vsort; Vsort12(1:end-12,:) = []; % Isolate the 12 widest oscillations
    
    % Find if switch point from Left to Riht was missed in inflexion and substitute it in Vsort12
    mean12=mean(Vsort12(:,6)); max12=max(Vsort12(:,6)); min12=min(Vsort12(:,6));
    if max12>1.75*mean12 && min12<0.25*mean12
        [Vsort12] = Inflexp(Vsort12,indminmaxnonzer,Ang);
    end
    
    [~,idx] = sort(Vsort12(:,1)); % sort in chronological order
    Vsort12 = Vsort12(idx,:);     % sort the whole matrix in chronological order
    % Divide into Left and Right for FindSegLoop function
    Vsort16 = Vsort12(1:6,:); Vsort712 = Vsort12(7:12,:);
    
    [Vsort16] = FindSegLoop(Vsort16,Ang,minAng,maxAng);
    [Vsort712] = FindSegLoop(Vsort712,Ang,minAng,maxAng);
    Vsort = [Vsort16; Vsort712]; % Put together Vsort of Left and Right movements
elseif TRnum == 5                           % 3 oscillations case
    Vsort3 = Vsort; Vsort3(1:end-3,:) = []; % Isolate the 3 widest oscillations
    [~,idx] = sort(Vsort3(:,1));            % sort in chronological order
    Vsort3 = Vsort3(idx,:);                 % sort the whole matrix in chronological order
    
    [Vsort] = FindSegLoop(Vsort3,Ang,minAng,maxAng);
end

indseg = Vsort(:,1:2);
valseg = Vsort(:,3:4);

end

function [Vsort] = FindSegLoop(Vsort,Ang,minAng,maxAng)
% Check that the biggest oscillations found are consecutive (don't have local max/min)

inddelta = Vsort(1:end-1,2)-Vsort(2:end,1);
inddelta = abs(inddelta);

if sum(inddelta)~=0 %I6sortdelta
    warning('Local max/min found in the three repeats of the movement!');
    nonZ = find(inddelta); %Find where two consecutive max/min don't match
    for i=1:length(nonZ)
        lw = Vsort(nonZ(i),2); up = Vsort(nonZ(i)+1,1); % End previous osc and Beg following osc
        lwbou = lw-3; % Lower bound. End previous osc - 3
        upbou = up+3; % Upper bound. Beg following osc + 3
        minval = minAng(lwbou:upbou); % vec of min val in the interval
        maxval = maxAng(lwbou:upbou); % vec of max val in the interval
        if length(find(minval))>length(find(maxval))  %True if looking for min
            [newmin, minind] = min(Ang(lwbou:upbou)); %newmin is the true lowest val
            minind = lwbou-1+minind;                  %Min index in whole vec Ang
            [Vsort] = VsortUpdate(Vsort,nonZ,i,minind,newmin);
        elseif length(find(minval))<length(find(maxval)) %True if looking for max
            [newmax, maxind] = max(Ang(lwbou:upbou)); %newmax is the true highest val
            maxind = lwbou-1+maxind;                     %Min index in whole vec Ang
            [Vsort] = VsortUpdate(Vsort,nonZ,i,maxind,newmax);
        end       
    end
end

end

function [Vsort] = VsortUpdate(Vsort,nonZ,i,minormaxind,newminormax)
%VSORTUPDATE Updates 1 or 2 rows of Vsort in case two consecutive
%oscillations don't have end and begininng in common

if Vsort(nonZ(i),2) ~= minormaxind               % Index of min or max different from end of previous oscillation
    ind1 = Vsort(nonZ(i),1); ind2 = minormaxind; % Substitute new index at end of previous oscillation
    val1 = Vsort(nonZ(i),3); val2 = newminormax; % Recalculate Ang value for new index
    osc = val2-val1;         absosc = abs(osc);  % Recalculate oscillation and its abs val
    Vsort(nonZ(i),:) = [ind1 ind2 val1 val2 osc absosc]; % Overwrite on data old oscillation
end

if Vsort(nonZ(i)+1,1) ~= minormaxind               % Index of min or max different from beginning of next oscillation
    ind1 = minormaxind; ind2 = Vsort(nonZ(i)+1,2); % Substitute new index at beginning of next oscillation
    val1 = newminormax; val2 = Vsort(nonZ(i)+1,4); % Recalculate Ang value for new index
    osc = val2-val1;    absosc = abs(osc);         % Recalculate oscillation and its abs val
    Vsort(nonZ(i)+1,:) = [ind1 ind2 val1 val2 osc absosc]; % Overwrite on data old oscillation
end

end
