# Supplementary material for: A novel IMU-based clinical assessment protocol for Axial Spondyloarthritis: a protocol validation study
Source: PeerJ. 2021 Jan 26;9:e10623. doi: 10.7717/peerj.10623 (PMC7845531; doi:10.7717/peerj.10623)
Supplement: Supplemental Information 1 [file peerj-09-10623-s001.zip › Funcs validation paper Luca Franco/QUAL_AVA_analysis/DataSegmNorm.m]

function [Angseg, Angsegnorm] = DataSegmNorm( t, Ang, indseg, TRnum )
% DATASEGMNORM: Angular data segmentation and normalisation

M01=120;

% Angles segmentation accodring to specific indices of segmentation
Angseg = double.empty;

for nseg = 1:length(indseg)
    tseg.seg{nseg}=t(indseg(nseg,1):indseg(nseg,2));
    Angseg.seg{nseg}=Ang(indseg(nseg,1):indseg(nseg,2),:);
end

Angsegnorm = double.empty;

for nseg = 1:length(indseg)
    Angsegnormtemp = interp1(tseg.seg{nseg},Angseg.seg{nseg},linspace(tseg.seg{nseg}(1),tseg.seg{nseg}(end),M01));
    [A, B] = size(Angsegnormtemp);
    if B>A; Angsegnormtemp = Angsegnormtemp'; end
    if isempty(Angsegnorm); Angsegnorm = Angsegnormtemp;else Angsegnorm = [Angsegnorm Angsegnormtemp];end
end

end
