# Supplementary material for: A novel IMU-based clinical assessment protocol for Axial Spondyloarthritis: a protocol validation study
Source: PeerJ. 2021 Jan 26;9:e10623. doi: 10.7717/peerj.10623 (PMC7845531; doi:10.7717/peerj.10623)
Supplement: Supplemental Information 1 [file peerj-09-10623-s001.zip › Funcs validation paper Luca Franco/QUAL_AVA_analysis/Angdiff.m]

function [ vmark, vmarkzer, angles ] = Angdiff ( v, t, tzin, Q1, Q2, seq, TRnum )

if seq=='def' %Default sequence for every trial
    if TRnum==1; seq='yzx';
    elseif TRnum==2; seq='yzx';
    elseif TRnum==3; seq='yzx';
    elseif TRnum==4; seq='yzx';
    elseif TRnum==5; seq='yzx';
    elseif TRnum==6; seq='yzx';
    elseif TRnum==7; seq='yzx';
    elseif TRnum==8; seq='yzx';   
    elseif TRnum==9; seq='yzx';   
    elseif TRnum==10; seq='yzx';
    end
end


vQuat1 = [0; v(:,1)];
vQuat2 = [0; v(:,2)];
vQuat3 = [0; v(:,3)];


Q1c = quatConj(Q1);  %Conjugate of quat

q21diff = quatmultiply(Q1c, Q2);

% For rotating with quaternions
q21diffC = quatConj(q21diff);

[angles] = quat2angle( q21diff, seq );

%Unwrap angles and shift back to 0 any 360-degree phase gap at tzin due to
%unwrap function (who starts unwrapping at the beginning of time, not tzin) 
angtzinwr=angles(tzin,:);   %Angles at tzin before unwrapping
angles=unwrap(angles);     %Unwrapping angles matrix
angtzinunwr=angles(tzin,:); %Angles at tzin after unwrapping

angles=angles*180/pi; %Turn radians into degrees

%Rotation matrix that zeroes the rexrence frame
ematinv=[ 2*q21diff(tzin,1).^2+2*q21diff(tzin,2).^2-1              2*q21diff(tzin,2).*q21diff(tzin,3)-2*q21diff(tzin,1).*q21diff(tzin,4)  2*q21diff(tzin,2).*q21diff(tzin,4)+2*q21diff(tzin,1).*q21diff(tzin,3)
          2*q21diff(tzin,2).*q21diff(tzin,3)+2*q21diff(tzin,1).*q21diff(tzin,4)  2*q21diff(tzin,1).^2+2*q21diff(tzin,3).^2-1              2*q21diff(tzin,3).*q21diff(tzin,4)-2*q21diff(tzin,1).*q21diff(tzin,2)
          2*q21diff(tzin,2).*q21diff(tzin,4)-2*q21diff(tzin,1).*q21diff(tzin,3)  2*q21diff(tzin,3).*q21diff(tzin,4)+2*q21diff(tzin,1).*q21diff(tzin,2)  2*q21diff(tzin,1).^2+2*q21diff(tzin,4).^2-1 ];
ematinv=ematinv';
       
vmark(1).x=zeros(3,length(t)); %Preallocating matrix for vmark
vmark(2).x=zeros(3,length(t)); %Preallocating matrix for vmark
vmark(3).x=zeros(3,length(t)); %Preallocating matrix for vmark
vmarkzer(1).x=zeros(3,length(t)); %Preallocating matrix for vmarkzer
vmarkzer(2).x=zeros(3,length(t)); %Preallocating matrix for vmarkzer
vmarkzer(3).x=zeros(3,length(t)); %Preallocating matrix for vmarkzer

for i=1:length(t)
    emat=[ 2*q21diff(i,1).^2+2*q21diff(i,2).^2-1        2*q21diff(i,2).*q21diff(i,3)-2*q21diff(i,1).*q21diff(i,4)  2*q21diff(i,2).*q21diff(i,4)+2*q21diff(i,1).*q21diff(i,3)
           2*q21diff(i,2).*q21diff(i,3)+2*q21diff(i,1).*q21diff(i,4)  2*q21diff(i,1).^2+2*q21diff(i,3).^2-1        2*q21diff(i,3).*q21diff(i,4)-2*q21diff(i,1).*q21diff(i,2)
           2*q21diff(i,2).*q21diff(i,4)-2*q21diff(i,1).*q21diff(i,3)  2*q21diff(i,3).*q21diff(i,4)+2*q21diff(i,1).*q21diff(i,2)  2*q21diff(i,1).^2+2*q21diff(i,4).^2-1 ];
    
       
    vmarkQ(1).x(:,i) = quatmultiply(q21diff(i,:),quatmultiply(vQuat1',q21diffC(i,:)));
    vmarkQ(2).x(:,i) = quatmultiply(q21diff(i,:),quatmultiply(vQuat2',q21diffC(i,:)));
    vmarkQ(3).x(:,i) = quatmultiply(q21diff(i,:),quatmultiply(vQuat3',q21diffC(i,:)));

    vmark(1).x(:,i)=emat*v(:,1);
    vmark(2).x(:,i)=emat*v(:,2);
    vmark(3).x(:,i)=emat*v(:,3);

    vmarkzer(1).x(:,i)=ematinv*vmark(1).x(:,i);
    vmarkzer(2).x(:,i)=ematinv*vmark(2).x(:,i);
    vmarkzer(3).x(:,i)=ematinv*vmark(3).x(:,i);
end

vmarkQ(1).x(1,:) = [];
vmarkQ(2).x(1,:) = [];
vmarkQ(3).x(1,:) = [];
vmark = vmarkQ;

end
