# Supplementary material for: A novel IMU-based clinical assessment protocol for Axial Spondyloarthritis: a protocol validation study
Source: PeerJ. 2021 Jan 26;9:e10623. doi: 10.7717/peerj.10623 (PMC7845531; doi:10.7717/peerj.10623)
Supplement: Supplemental Information 1 [file peerj-09-10623-s001.zip › Funcs validation paper Luca Franco/QUAL_AVA_analysis/SLERPloop.m]

function [AIMUnew, peakcount] = SLERPloop(AIMUold)
%UNTITLED4 Summary of this function goes here
%   Detailed explanation goes here
 t = 1:length(AIMUold);% linspace(0,40,2000);
 t = t';

dy=diff(AIMUold)./diff(t); %Derivative to find noise peaks
dy=abs(dy);               %Abs value to prepear peak finder
dy = sum(dy,2);           %Sum all the values from every quaternion entry
dygreat=dy>0.05;          %Find which is greater than 0.xxx to individuate peaks

    fplat=strfind(dygreat',[ 1 0 1 ]);%Find peak with plateau (invisible to my func)
    for f=1:length(fplat)
        dygreat(fplat(f):fplat(f)+2)=[ 1 1 1 ]';
    end
    
    %Find segments that need interpolation that derivative struggles to
    %find
    zeroquat = sum(abs(AIMUold),2);
    subones = zeroquat == 0; %Find quaternions with all entries zero
    subones = subones(2:end);
    dygreat = dygreat + subones;
    dygreat = dygreat > 0;
    
dyindder=diff(dygreat)./diff(t(2:end)); %Derivative of dygreat to find beginning and end

dyindbeg=dyindder>0.5;                  %Find beginning of noise peak
dyindend=dyindder<-0.5;                 %Find end of noise peak
dyindbegind=find(dyindbeg);             %Find index of beginning
dyindendind=find(dyindend);             %Find index of end

% Fix any segment that needs fixing at beginning or end of recording and
% was not properly detected
if length(dyindbegind)>1
    if dyindbegind(1)>dyindendind(1)
        repquat = repmat(AIMUold(dyindendind(1)+1,:),dyindendind(1)+1,1);
        AIMUold(1:dyindendind(1)+1,:) = repquat;
        dyindendind(1) = [];
    end

    if dyindbegind(end)>dyindendind(end)
        repquat = repmat(AIMUold(dyindbegind(end),:),(length(dyindbeg)+2)-dyindbegind(end)+1,1);
        AIMUold(dyindbegind(end):end,:) = repquat;
        dyindbegind(end) = [];
    end
end
    
% figure;
% hold on
% grid on
% % plot(t(2:end),dy)
% % plot(t(2:end),dy, '^')
% plot(t(1:end-1),dygreat) %t(2:end)
% plot(t, AIMUold, '-.o');
% plot(t(1:end-2),dyindder,'-.'); %t(3:end)
% plot(t(1:end-2),dyindder,':v'); %t(3:end)
% hold off


dyindbegend=[dyindbegind dyindendind];  %Put beg and end together
dyindbegend=dyindbegend+1;              %Add 1 to find correct indices
dyindbegenddelta=dyindbegend(:,2)-dyindbegend(:,1); %Delta between the indices
dyindbegendind=dyindbegenddelta-1;                  %New points required with the interpolation
dyindbegend=[dyindbegend dyindbegenddelta dyindbegendind]; %All info in one array
[ii,~]=find(~dyindbegend);              %Find zero elements
dyindbegend(ii,:)=[];                   %Eliminate zero elements

AIMUnew=AIMUold;
for i=1:size(dyindbegend,1)         %i cycleas one for every gap to interpolate
    if dyindbegend(i,4)>0
        for pnts=1:dyindbegend(i,4)     %pnts cycles one for every sample to interpolate in the gap
            frac=pnts/dyindbegend(i,3); %Fraction of the gap where interpolation point is needed
            %Substitution of the noisy sample with interpolated quaternion
            i;
            AIMUnew(dyindbegend(i,1)+pnts,:)=quatinterp(AIMUold(dyindbegend(i,1),:),AIMUold(dyindbegend(i,2),:),frac,'slerp');
        end
    end
end

peakcount=size(dyindbegend,1);

end
