# Supplementary material for: A novel IMU-based clinical assessment protocol for Axial Spondyloarthritis: a protocol validation study
Source: PeerJ. 2021 Jan 26;9:e10623. doi: 10.7717/peerj.10623 (PMC7845531; doi:10.7717/peerj.10623)
Supplement: Supplemental Information 1 [file peerj-09-10623-s001.zip › Funcs validation paper Luca Franco/QUAL_AVA_analysis/getROM.m]

function [val, ptdV, ptdVabs, maxminV, ROMmean1, ROMrelerr, ROMvec] = getROM(angle,segind,TRnum)
%UNTITLED Summary of this function goes here


segres = reshape(segind,[],1);
angval = angle(segres);        % Values angles at indices of segmentation
angval = reshape(angval,[],2); % Angval reshaped as original indices

osc = angval(:,2)-angval(:,1); % Oscillations angval 2 - angval 1
ROMvec = abs(osc);             % Abs val of oscillaitons
ROMmean1 = mean(ROMvec);       % Mean of all the oscillations (peak-t)


segindbeg = segind(1,1);     % Segmentation index beginning
segindend = segind(end,end); % Segmentation index end
angletrunc = angle(segindbeg:segindend); % Angle truncated beg end
peaks = findpeaks(angletrunc);     % Angle peaks
troughs = -findpeaks(-angletrunc); % Angle troughs
% Max peaks, min troughs, max-min delta
pmax = max(peaks); tmin = min(troughs); ptdelta = pmax-tmin; maxminV = [pmax tmin];
% Max and min from starting position value and max-min delta
ptdV = [pmax-angletrunc(1) tmin-angletrunc(1)];
[~,I] = max(abs(ptdV)); % Index find which is greatest between largest peak and largest trough
% [largest peak, largest trough, largest between p & t, pmax-tmin] all with original sign
ptdV = [ptdV ptdV(I) ptdelta];
ptdVabs = abs(ptdV);

val = ptdVabs(4); % pmax-tmin

ROMrelerr = (ROMmean1-ptdVabs(3))/ptdVabs(3);

end
