# Supplementary material for: A novel IMU-based clinical assessment protocol for Axial Spondyloarthritis: a protocol validation study
Source: PeerJ. 2021 Jan 26;9:e10623. doi: 10.7717/peerj.10623 (PMC7845531; doi:10.7717/peerj.10623)
Supplement: Supplemental Information 1 [file peerj-09-10623-s001.zip › Funcs validation paper Luca Franco/QUAL_AVA_analysis/mArrow3.m]

function h = mArrow3(p1,p2,varargin)
%mArrow3 - plot a 3D arrow as patch object (cylinder+cone)
%
% syntax:   h = mArrow3(p1,p2)
%           h = mArrow3(p1,p2,'propertyName',propertyValue,...)
%
% with:     p1:         starting point
%           p2:         end point
%           properties: 'color':      color according to MATLAB specification
%                                     (see MATLAB help item 'ColorSpec')
%                       'stemWidth':  width of the line
%                       'tipWidth':   width of the cone                       
%
%           Additionally, you can specify any patch object properties. (For
%           example, you can make the arrow semitransparent by using
%           'facealpha'.)
%                       
% example1: h = mArrow3([0 0 0],[1 1 1])
%           (Draws an arrow from [0 0 0] to [1 1 1] with default properties.)
%
% example2: h = mArrow3([0 0 0],[1 1 1],'color','red','stemWidth',0.02,'facealpha',0.5)
%           (Draws a red semitransparent arrow with a stem width of 0.02 units.)
%
% hint:     use light to achieve 3D impression
%

propertyNames = {'edgeColor'};
propertyValues = {'none'};    

%% evaluate property specifications
for argno = 1:2:nargin-2
    switch varargin{argno}
        case 'color'
            propertyNames = {propertyNames{:},'facecolor'};
            propertyValues = {propertyValues{:},varargin{argno+1}};
        case 'stemWidth'
            if isreal(varargin{argno+1})
                stemWidth = varargin{argno+1};
            else
                warning('mArrow3:stemWidth','stemWidth must be a real number');
            end
        case 'tipWidth'
            if isreal(varargin{argno+1})
                tipWidth = varargin{argno+1};
            else
                warning('mArrow3:tipWidth','tipWidth must be a real number');
            end
        otherwise
            propertyNames = {propertyNames{:},varargin{argno}};
            propertyValues = {propertyValues{:},varargin{argno+1}};
    end
end            

%% default parameters
if ~exist('stemWidth','var')
    ax = axis;
    if numel(ax)==4
        stemWidth = norm(ax([2 4])-ax([1 3]))/300;
    elseif numel(ax)==6
        stemWidth = norm(ax([2 4 6])-ax([1 3 5]))/300;
    end
end
if ~exist('tipWidth','var')
    tipWidth = 3*stemWidth;
end
tipAngle = 22.5/180*pi;
tipLength = tipWidth/tan(tipAngle/2);
ppsc = 50;  % (points per small circle)
ppbc = 250; % (points per big circle)

%% ensure column vectors
p1 = p1(:);
p2 = p2(:);

%% basic lengths and vectors
x = (p2-p1)/norm(p2-p1); % (unit vector in arrow direction)
y = cross(x,[0;0;1]);    % (y and z are unit vectors orthogonal to arrow)
if norm(y)<0.1
    y = cross(x,[0;1;0]);
end
y = y/norm(y);
z = cross(x,y);
z = z/norm(z);

%% basic angles
theta = 0:2*pi/ppsc:2*pi; % (list of angles from 0 to 2*pi for small circle)
sintheta = sin(theta);
costheta = cos(theta);
upsilon = 0:2*pi/ppbc:2*pi; % (list of angles from 0 to 2*pi for big circle)
sinupsilon = sin(upsilon);
cosupsilon = cos(upsilon);

%% initialize face matrix
f = NaN([ppsc+ppbc+2 ppbc+1]);

%% normal arrow
if norm(p2-p1)>tipLength
    % vertices of the first stem circle
    for idx = 1:ppsc+1
        v(idx,:) = p1 + stemWidth*(sintheta(idx)*y + costheta(idx)*z);
    end
    % vertices of the second stem circle
    p3 = p2-tipLength*x;
    for idx = 1:ppsc+1
        v(ppsc+1+idx,:) = p3 + stemWidth*(sintheta(idx)*y + costheta(idx)*z);
    end
    % vertices of the tip circle
    for idx = 1:ppbc+1
        v(2*ppsc+2+idx,:) = p3 + tipWidth*(sinupsilon(idx)*y + cosupsilon(idx)*z);
    end
    % vertex of the tiptip
    v(2*ppsc+ppbc+4,:) = p2;

    % face of the stem circle
    f(1,1:ppsc+1) = 1:ppsc+1;
    % faces of the stem cylinder
    for idx = 1:ppsc
        f(1+idx,1:4) = [idx idx+1 ppsc+1+idx+1 ppsc+1+idx];
    end
    % face of the tip circle
    f(ppsc+2,:) = 2*ppsc+3:(2*ppsc+3)+ppbc;
    % faces of the tip cone
    for idx = 1:ppbc
        f(ppsc+2+idx,1:3) = [2*ppsc+2+idx 2*ppsc+2+idx+1 2*ppsc+ppbc+4];
    end

%% only cone v
else
    tipWidth = 2*sin(tipAngle/2)*norm(p2-p1);
    % vertices of the tip circle
    for idx = 1:ppbc+1
        v(idx,:) = p1 + tipWidth*(sinupsilon(idx)*y + cosupsilon(idx)*z);
    end
    % vertex of the tiptip
    v(ppbc+2,:) = p2;
    % face of the tip circle
    f(1,:) = 1:ppbc+1;
    % faces of the tip cone
    for idx = 1:ppbc
        f(1+idx,1:3) = [idx idx+1 ppbc+2];
    end
end

%% draw
fv.faces = f;
fv.vertices = v;
h = patch(fv);
for propno = 1:numel(propertyNames)
    try
        set(h,propertyNames{propno},propertyValues{propno});
    catch
        disp(lasterr)
    end
end
