# Supplementary material for: A novel IMU-based clinical assessment protocol for Axial Spondyloarthritis: a protocol validation study
Source: PeerJ. 2021 Jan 26;9:e10623. doi: 10.7717/peerj.10623 (PMC7845531; doi:10.7717/peerj.10623)
Supplement: Supplemental Information 1 [file peerj-09-10623-s001.zip › Funcs validation paper Luca Franco/QUAL_AVA_analysis/RotRefSys.m]

function [Avmark,Avmarkzer] = RotRefSys(Aquat,tzin,t,v)
%ROTREFSYS Rotates the reference system for visualisation on sphere
%   Rotation matrix that zeroes the reference frame. It is transposed since
%   the inverse is needed to "rotate back" the system to the new reference frame

vQuat = [0 0 0; v];
AquatC = quatConj(Aquat);

ematinv=[ 2*Aquat(tzin,1).^2+2*Aquat(tzin,2).^2-1                        2*Aquat(tzin,2).*Aquat(tzin,3)-2*Aquat(tzin,1).*Aquat(tzin,4)  2*Aquat(tzin,2).*Aquat(tzin,4)+2*Aquat(tzin,1).*Aquat(tzin,3)
          2*Aquat(tzin,2).*Aquat(tzin,3)+2*Aquat(tzin,1).*Aquat(tzin,4)  2*Aquat(tzin,1).^2+2*Aquat(tzin,3).^2-1                        2*Aquat(tzin,3).*Aquat(tzin,4)-2*Aquat(tzin,1).*Aquat(tzin,2)
          2*Aquat(tzin,2).*Aquat(tzin,4)-2*Aquat(tzin,1).*Aquat(tzin,3)  2*Aquat(tzin,3).*Aquat(tzin,4)+2*Aquat(tzin,1).*Aquat(tzin,2)  2*Aquat(tzin,1).^2+2*Aquat(tzin,4).^2-1 ];
ematinv=ematinv';    %here the matrix is transposed
       
Avmark(1).x=zeros(3,length(t));    %Preallocating matrix for vmark
Avmarkzer(1).x=zeros(3,length(t)); %Preallocating matrix for vmarkzer
Avmark(2).x=zeros(3,length(t));    %Preallocating matrix for vmark
Avmarkzer(2).x=zeros(3,length(t)); %Preallocating matrix for vmarkzer
Avmark(3).x=zeros(3,length(t));    %Preallocating matrix for vmark
Avmarkzer(3).x=zeros(3,length(t)); %Preallocating matrix for vmarkzer

for i=1:length(t)
    emat=[ 2*Aquat(i,1).^2+2*Aquat(i,2).^2-1                  2*Aquat(i,2).*Aquat(i,3)-2*Aquat(i,1).*Aquat(i,4)  2*Aquat(i,2).*Aquat(i,4)+2*Aquat(i,1).*Aquat(i,3)
           2*Aquat(i,2).*Aquat(i,3)+2*Aquat(i,1).*Aquat(i,4)  2*Aquat(i,1).^2+2*Aquat(i,3).^2-1                  2*Aquat(i,3).*Aquat(i,4)-2*Aquat(i,1).*Aquat(i,2)
           2*Aquat(i,2).*Aquat(i,4)-2*Aquat(i,1).*Aquat(i,3)  2*Aquat(i,3).*Aquat(i,4)+2*Aquat(i,1).*Aquat(i,2)  2*Aquat(i,1).^2+2*Aquat(i,4).^2-1 ];
    

    Avmark(1).x(:,i)=emat*v(:,1);
    Avmark(2).x(:,i)=emat*v(:,2);
    Avmark(3).x(:,i)=emat*v(:,3);
    
%   vector considered as a quaternion with a real coordinate equal to zero
    vmark(1).x(:,i) = quatmultiply(Aquat(i,:),quatmultiply(vQuat(:,1)',AquatC(i,:)));
    vmark(2).x(:,i) = quatmultiply(Aquat(i,:),quatmultiply(vQuat(:,2)',AquatC(i,:)));
    vmark(3).x(:,i) = quatmultiply(Aquat(i,:),quatmultiply(vQuat(:,3)',AquatC(i,:)));
    
    Avmarkzer(1).x(:,i)=ematinv*Avmark(1).x(:,i);
    Avmarkzer(2).x(:,i)=ematinv*Avmark(2).x(:,i);
    Avmarkzer(3).x(:,i)=ematinv*Avmark(3).x(:,i);
end

end
