# Supplementary material for: A novel IMU-based clinical assessment protocol for Axial Spondyloarthritis: a protocol validation study
Source: PeerJ. 2021 Jan 26;9:e10623. doi: 10.7717/peerj.10623 (PMC7845531; doi:10.7717/peerj.10623)
Supplement: Supplemental Information 1 [file peerj-09-10623-s001.zip › Funcs validation paper Luca Franco/QUAL_AVA_analysis/tilttwistang.m]

function [ phi, theta, tau, Fseg, Lseg, Tseg ] = tilttwistang( Xvec, Yvec, Zvec, AbsRel )
%UNTITLED3 Summary of this function goes here
%   Detailed explanation goes here

tau = atan2( Xvec(:,2), Xvec(:,1) );
tau=unwrap(tau);     %Unwrapping angles
taumean = mean(tau);
if taumean > 2
    tau = tau-pi*ones(size(tau));
elseif taumean < -2
    tau = tau+pi*ones(size(tau));
end

tau = atan2( Xvec(:,2), Xvec(:,1) );
tau=unwrap(tau);     %Unwrapping angles
taumean = mean(tau);

switch AbsRel
    case 'abs'
        theta = atan2( Xvec(:,2), Xvec(:,1) );
        theta=unwrap(theta);     %Unwrapping angles
        phi = atan2( Xvec(:,2).*sin(theta)+Xvec(:,1).*cos(theta), Xvec(:,3) );
        phi=unwrap(phi);     %Unwrapping angles

        Fseg = +phi.*cos(theta);
        Lseg = -phi.*sin(theta);
        
        Zvecneg = -Zvec;
        Tseg = -atan2( Zvecneg(:,3).*sin(theta)-Yvec(:,3).*cos(theta), -Zvecneg(:,3).*cos(theta)-Yvec(:,3).*sin(theta) );
    case 'rel'
        theta = atan2( Xvec(:,2), -Xvec(:,3) );
        theta=unwrap(theta);     %Unwrapping angles
        phi = atan2( Xvec(:,2).*sin(theta)-Xvec(:,3).*cos(theta), Xvec(:,1) );
        phi=unwrap(phi);     %Unwrapping angles

        Fseg = +phi.*cos(theta);
        Lseg = -phi.*sin(theta);
        
        Zvecneg = -Zvec;
        Tseg = -atan2( Zvecneg(:,1).*sin(theta)-Yvec(:,1).*cos(theta), -Zvecneg(:,1).*cos(theta)-Yvec(:,1).*sin(theta) );
end

end
