# Supplementary material for: A novel IMU-based clinical assessment protocol for Axial Spondyloarthritis: a protocol validation study
Source: PeerJ. 2021 Jan 26;9:e10623. doi: 10.7717/peerj.10623 (PMC7845531; doi:10.7717/peerj.10623)
Supplement: Supplemental Information 1 [file peerj-09-10623-s001.zip › Funcs validation paper Luca Franco/QUAL_AVA_analysis/rotm2quat_mod.m]

function q = rotm2quat_mod( R )
%ROTM2QUAT Convert rotation matrix to quaternion
%   Q = ROTM2QUAT(R) converts a 3D rotation matrix, R, into the corresponding
%   unit quaternion representation, Q. The input, R, is an 3-by-3-by-N matrix
%   containing N orthonormal rotation matrices.
%   The output, Q, is an N-by-4 matrix containing N quaternions. Each
%   quaternion is of the form q = [w x y z], with a scalar number as
%   the first value. Each element of Q must be a real number.
%
%   Example:
%      % Convert a rotation matrix to a quaternion
%      R = [0 0 1; 0 1 0; -1 0 0];
%      q = rotm2quat(R)
%
%   See also quat2rotm
%
%ROTM2QUAT_MOD is a modificaiton of the original function capable of
%   processing rotation matrices inputs as arrays 1 by 9 instead of 3 by 3.
%   --     --
%   | 1 4 7 |
%   | 2 5 8 | = [ 1 2 3 4 5 6 7 8 9 ]
%   | 3 6 9 |
%   --     --
%
%

% Compute initial quaternion values
qw = sqrt(R(:,1,:)+R(:,5,:)+R(:,9,:)+1)/2.0;
qx = R(:,6,:) - R(:,8,:);
qy = R(:,7,:) - R(:,3,:);
qz = R(:,2,:) - R(:,4,:);

% Compute set of vector elements for general case
qx1 = R(:,3,:) + R(:,7,:);
qy1 = R(:,6,:) + R(:,8,:);
qz1 = R(:,9,:) - R(:,1,:) - R(:,5,:) + 1;
add = (qz >= 0);

% Handle the first degenerate case
case3 = R(:,5,:) >= R(:,9,:);
if any(case3)
    qx1(1,1,case3) = R(:,2,case3) + R(:,4,case3);
    qy1(1,1,case3) = R(:,5,case3) - R(:,1,case3) - R(:,9,case3) + 1;
    qz1(1,1,case3) = R(:,6,case3) + R(:,8,case3);
    add(1,1,case3) = (qy(1,1,case3) >= 0);
end

% Handle the second degenerate case
case2 = (R(:,1,:) >= R(:,5,:)) & (R(:,1,:) >= R(:,9,:));
if any(case2)
    qx1(1,1,case2) = R(:,1,case2) - R(:,5,case2) - R(:,9,case2) + 1;
    qy1(1,1,case2) = R(:,2,case2) + R(:,4,case2);
    qz1(1,1,case2) = R(:,3,case2) + R(:,7,case2);
    add(1,1,case2) = (qx(1,1,case2) >= 0);
end

% Subtract general from initial
qx2 = qx - qx1;
qy2 = qy - qy1;
qz2 = qz - qz1;

% Add in the case that adding is necessary
if any(add)
    qx2(add) = qx(add) + qx1(add);
    qy2(add) = qy(add) + qy1(add);
    qz2(add) = qz(add) + qz1(add);
end

% Compute the norm of the vector components
qnorm = sqrt(bsxfun(@times,qx2,qx2)+bsxfun(@times,qy2,qy2)+bsxfun(@times,qz2,qz2));

zeroNorm = ~qnorm;

% Create a scaling factor for the vector components
if (qw<=1)
qscale = sqrt(1-qw.^2)./qnorm;
else
    qscale=0;
end
% Construct the full quaternion
q = [qw; qscale.*qx2; qscale.*qy2; qscale.*qz2];

% Handle the case of the zero quaternion
if any(zeroNorm)
    q(:,:,~qnorm) = [1; 0; 0; 0];
end

% Shape the output as rows of quaternions
q = reshape(q,[4,numel(q)/4]).';

end
