# Supplementary material for: A novel IMU-based clinical assessment protocol for Axial Spondyloarthritis: a protocol validation study
Source: PeerJ. 2021 Jan 26;9:e10623. doi: 10.7717/peerj.10623 (PMC7845531; doi:10.7717/peerj.10623)
Supplement: Supplemental Information 1 [file peerj-09-10623-s001.zip › Funcs validation paper Luca Franco/QUAL_AVA_analysis/FindSegRelang.m]

function [indseg0102,valseg0102,indsegwindow0102,JointAng] = FindSegRelang(JointAng,indseg01,indseg02,TRnum)
%UNTITLED Summary of this function goes here
%   Detailed explanation goes here

if TRnum == 1 || TRnum == 2 || TRnum == 5 || TRnum == 6 || TRnum == 7
    JointAng=JointAng(:,1);
elseif TRnum == 3
    JointAng=JointAng(:,2);
elseif TRnum == 4
    JointAng=JointAng(:,3);
end

% Create index segmentation windows (whe widest using the segmentation
% points of the two sensors that make the joint angle)
indsegwindow0102 = [min(indseg01(:,1),indseg02(:,1)) max(indseg01(:,2),indseg02(:,2))];
% increasing the window by x frames
x = 10;
indsegwindow0102 = indsegwindow0102+x*[-1 +1].*ones(size(indsegwindow0102));
% If adding x is too much for the end index, adopt last sample of JointAng
if indsegwindow0102(end,end)>length(JointAng); indsegwindow0102(end,end)=length(JointAng);end
whereneg = indsegwindow0102<=0; % Detect possible negative values
whereneg = whereneg*x;          % Multiply by x shift
indsegwindow0102 = indsegwindow0102+whereneg; % Correct negative value by shift x

indseg0102 = NaN(size(indseg01));

for ind = 1:size(indsegwindow0102, 1)
    AngTemp = JointAng(indsegwindow0102(ind,1):indsegwindow0102(ind,2),:); % Cut JointAng according to ind window
    [valmax,Imax] = max(AngTemp);
    [valmin,Imin] = min(AngTemp);
    indseg0102(ind,:) = [indsegwindow0102(ind,1)+min(Imax,Imin)-1 indsegwindow0102(ind,1)+max(Imax,Imin)-1];
end

valseg0102 = JointAng(indseg0102);

end
