# Supplementary material for: A novel IMU-based clinical assessment protocol for Axial Spondyloarthritis: a protocol validation study
Source: PeerJ. 2021 Jan 26;9:e10623. doi: 10.7717/peerj.10623 (PMC7845531; doi:10.7717/peerj.10623)
Supplement: Supplemental Information 1 [file peerj-09-10623-s001.zip › Funcs validation paper Luca Franco/QUAL_AVA_analysis/quatinterpLoop.m]

function A = quatinterpLoop(A)

for indslerp = 1:size(A.IMU.ang(:),1)
    quat = A.IMU.ang(indslerp).q;
    
    y = round(sum(quat.^2,2),3,'significant'); % Check where samples are not a quaternions
    
    IO = double(y<1); % IO vector flag where samples are not a quaternions
    sumIO = sum(IO); % How many samples are not a quaternion (defective samples)
    begend2 = double.empty;
    
    %% Check head and tail (with flip) of recording have proper quaternions and fix it
    if IO(1)==1 || IO(end)==1
        for flipind = 1:2
            indfno = 1;
            while IO(indfno) == 1
                indfno = indfno+1;
            end
            indfno = indfno-1;
            if indfno ~= 0 % If head or tail don't have quaternions
                newquatblock = ones(indfno,4).*quat(indfno+1,:); % Create proper quaternions
                newIOblock = ones(indfno,1).*0; % Create negative flag for when proper quaternions are introduced
                quat(1:indfno,:) = newquatblock; % Substitute proper quaternions
                IO(1:indfno,:) = newIOblock; % Substitute negative flag
            end
    %         indfno = 1; % Prepare to check tail
            quat = flip(quat,1); % Prepare sample vector to check tail
            IO = flip (IO,1); % Prepare flag vector to check tail
        end
        quatnew = quat;
    end
    
    %% Check if inside recording are all proper quaternions and fix it
    if sum(IO)~=0
        theI = find(IO);
        begend = [theI-1 theI theI+1]; % Beginning and end of to-be-interpolated segment
        if length(theI)==1
            begend2 = begend;
        else
            begendplus1 = begend+1;
            bediff = begend(2:end,:)-begendplus1(1:end-1,:);
            bediffIO = ~bediff; % Maybe double(~bediff) instead
            
            deletearray1 = logical([bediffIO; zeros(1,size(bediffIO,2))]);
            deletearray2 = logical([zeros(1,size(bediffIO,2)); bediffIO]);

            ibegend = 1;
            while ibegend<=size(deletearray1,1)
                if deletearray1(ibegend,2)==1 && deletearray2(ibegend,2)==0
                    begend(ibegend,3) = NaN;
                elseif deletearray1(ibegend,2)==1 && deletearray2(ibegend,2)==1
                    begend(ibegend,1) = NaN; begend(ibegend,3) = NaN;
                elseif deletearray1(ibegend,2)==0 && deletearray2(ibegend,2)==1
                    begend(ibegend,1) = NaN;                   
                end
                ibegend = ibegend+1;
            end

            begend2 = [begend(~isnan(begend(:,1)),1) begend(~isnan(begend(:,3)),3)];
        end 

        quatnew = quat;

        for qiind1 = 1:size(begend2,1)
            intpoints = linspace(0,1,begend2(qiind1,end)-begend2(qiind1,1)+1);
            for qiind2 = 1:size(intpoints,2)-2
                quatnew(begend2(qiind1,1)+qiind2,:) = quatinterp(quat(begend2(qiind1,1),:),quat(begend2(qiind1,end),:),intpoints(qiind2+1),'slerp');
            end
        end
    end

    if sumIO~=0
        A.IMU.ang(indslerp).q = quatnew;
    end
    A.IMU.begendind(indslerp).be = begend2;
    
end

end
