# Supplementary material for: A novel IMU-based clinical assessment protocol for Axial Spondyloarthritis: a protocol validation study
Source: PeerJ. 2021 Jan 26;9:e10623. doi: 10.7717/peerj.10623 (PMC7845531; doi:10.7717/peerj.10623)
Supplement: Supplemental Information 1 [file peerj-09-10623-s001.zip › Funcs validation paper Luca Franco/QUAL_AVA_analysis/QUAL_AVA_anglescomparison.m]

function [AngFinal, AngsegnormFinal, IndvalsegFinal, peakcntFinal, RMSEFinal, rSquFinal, MAEFinal, ROMFinal] ...
    = QUAL_AVA_anglescomparison(OMCdat, A, TRnum_c, SJnum_c, TRnum, SJnum, autoorstruct,Indvalseg)

% ASStudy1NormalData.m
% This Matlab script analyses data recorded by Qualisys and Delsys.

% Axes x, y, z are respectively Roll, Pitch, Yaw

% Default colour order
% get(gca,'colororder')
% 
%          0    0.4470    0.7410
%     0.8500    0.3250    0.0980
%     0.9290    0.6940    0.1250
%     0.4940    0.1840    0.5560
%     0.4660    0.6740    0.1880
%     0.3010    0.7450    0.9330
%     0.6350    0.0780    0.1840

close all
AngFinal = struct([]); AngsegnormFinal = struct([]); IndvalsegFinal = struct([]); peakcntFinal = struct([]); RMSEFinal = struct([]); rSquFinal = struct([]); MAEFinal = struct([]); ROMFinal = struct([]);

%% IMPORTING QUALISYS DATA AND DOWNSAMPLING
% Downsampling if necessary

TRnum_c = char(TRnum_c);
SJnum_c = char(SJnum_c);

QFs = OMCdat.FrameRate; %Qualisys samp freq
Qt = 0:1/QFs:(length(OMCdat.RigidBodies.Rotations)-1)/QFs;

% Convert NaN in zero
OMCdat.RigidBodies.Rotations(isnan(OMCdat.RigidBodies.Rotations))=0;
% Breaking into single variables
Q01 = rotm2quat_mod(OMCdat.RigidBodies.Rotations(1,:,:));    %QS01Q in Qual rigid bodies
Q02 = rotm2quat_mod(OMCdat.RigidBodies.Rotations(2,:,:));    %QL01Q in Qual rigid bodies
Q03 = rotm2quat_mod(OMCdat.RigidBodies.Rotations(3,:,:));    %QT06Q in Qual rigid bodies
Q04 = rotm2quat_mod(OMCdat.RigidBodies.Rotations(4,:,:));    %QT01Q in Qual rigid bodies
Q05 = rotm2quat_mod(OMCdat.RigidBodies.Rotations(5,:,:));    %QSKFQ in Qual rigid bodies

% % % % Interpolate in case noisy bit is found
[Q01, peakcnt01] = SLERPloop(Q01);
[Q02, peakcnt02] = SLERPloop(Q02);
[Q03, peakcnt03] = SLERPloop(Q03);
[Q04, peakcnt04] = SLERPloop(Q04);
[Q05, peakcnt05] = SLERPloop(Q05);

Fs = 50;   % Sampling frequency 50 Hz
qpQ = Qt(1):1/Fs:Qt(length(Qt)); % Downsampled query points
t = interp1(Qt,Qt,qpQ);     %Downsampling of Qualisys time vector
Q01 = interp1(Qt,Q01,qpQ);  %Downsampling
Q02 = interp1(Qt,Q02,qpQ);  %Downsampling
Q03 = interp1(Qt,Q03,qpQ);  %Downsampling
Q04 = interp1(Qt,Q04,qpQ);  %Downsampling
Q05 = interp1(Qt,Q05,qpQ);  %Downsampling

%% IMPORTING DELSYS DATA AND DOWNSAMPLING
% Downsampling if necessary

A.IMU.Fs = Fs;

A.EMGfilt.mV = EMGprocess(A.EMG.mV); %EMG: rectified, filtered, normalised (set bp 20-400 Hz)
AIMUtemp = [A.IMU.ang(:).q];
findzeros = sum(AIMUtemp.^2, 2)~=0;  %Find sample with all sensors with "empty" quaternions (all zeros)
A.IMU.t = A.IMU.t(findzeros,:);
A.IMU.tlag = A.IMU.t(1);
A.IMU.t = A.IMU.t-A.IMU.tlag;
for iE=1:size(A.IMU.ang(:),1)
    A.IMU.ang(iE).q = A.IMU.ang(iE).q(findzeros~=0,:);
end

% Check sampling frequency is constant
sampcheck=A.IMU.t(:,1)+flip(A.IMU.t(:,1));               %If sampling f const, sampcheck contains same numbers
sampcheck=round(sampcheck,7,'significant');              %Round sampcheck to 7 sig fig
iszero=sampcheck-sampcheck(1)*ones(length(sampcheck),1); %Iszero is null vector if sampling f const                                     
if sum(iszero)>=1==1 %if Iszero contains values ~=0
    warning('Sampling frequency might not be constant')
    return
end

% Downsampling
qpA = A.IMU.t(1):1/Fs:A.IMU.t(length(A.IMU.t)); %Downsampled query points
samplepointst = A.IMU.t;                        %Create sample points for t before overwriting
A.IMU.t = interp1(samplepointst,A.IMU.t,qpA);   %Downsample and overwrite t
A.IMU.t = A.IMU.t(1:length(Q01));               %Truncate IMU time to OMC length
for iE=1:size(A.IMU.ang(:),1)
    A.IMU.ang(iE).q = interp1(samplepointst,A.IMU.ang(iE).q,qpA); %Downsample all IMUs' q angles
    A.IMU.ang(iE).q = A.IMU.ang(iE).q(1:length(Q01),:);           %Truncate IMU angles to OMC length
end

A = quatinterpLoop(A);

% Interpolate in case noisy bit is found
AIMU01 = A.IMU.ang(1).q;
AIMU02 = A.IMU.ang(2).q;
AIMU03 = A.IMU.ang(3).q;
AIMU04 = A.IMU.ang(4).q;
AIMU05 = A.IMU.ang(5).q;

FsAIMU = 1/(A.IMU.t(2)-A.IMU.t(1)); %Sampling frequency
tzer = 5;                           %Instant [s] at which system is zeroed, it was 0
tzin = round(tzer*FsAIMU+1);        %Index of tzer in time vector

if A.IMU.t ~= t                     %Downsampled IMU and OMC time vectors check
    warning('Time vectors of downsampled data might not coincide')
    return
end 

%% Ratio definition according to trial number
%Euler matrix application
r=1;                    %sphere radius
%Radius-vectors corresponding to the three axes of moving reference system
v1=[ r; 0; 0 ];     %"front of IMU" (x-axis, blue)
v2=[ 0; r; 0 ];     %"left of IMU" (y-axis, green)
v3=[ 0; 0; r ];     %"top of IMU" (z-axis, red)
v=[v1, v2, v3];     %The whole triad in array form

seq = 'def'; %'def' makes seq specific for every trial, 'YXZ' and 'yzx' give the best results in general
switch TRnum
    case 3
        ratio = [3 2 1 0 -1]; % From three times gamma to -1 times gamma
    otherwise
        ratio = 1
end

[ Avmark01, Avmarkzer01, Hvmark01, AAng01q, Hquatsag01, AAng01 ] = XEmatrix ( v, t, tzin, AIMU01, Q01, seq, TRnum_c, TRnum, 1 );
[ Avmark02, Avmarkzer02, Hvmark02, AAng02q, Hquatsag02, AAng02 ] = XEmatrix ( v, t, tzin, AIMU02, Q02, seq, TRnum_c, TRnum, 1 );
[ Avmark03, Avmarkzer03, Hvmark03, AAng03q, Hquatsag03, AAng03 ] = XEmatrix ( v, t, tzin, AIMU03, Q03, seq, TRnum_c, TRnum, 1 );
[ Avmark04, Avmarkzer04, Hvmark04, AAng04q, Hquatsag04, AAng04 ] = XEmatrix ( v, t, tzin, AIMU04, Q04, seq, TRnum_c, TRnum, 1 );
[ Avmark05, Avmarkzer05, Hvmark05, AAng05q, Hquatsag05, AAng05 ] = XEmatrix ( v, t, tzin, AIMU05, Q05, seq, TRnum_c, TRnum, 1 );

for rind = 1:length(ratio)
    [ Avmark01s(rind).str, Avmarkzer01s(rind).str, Hvmark01s(rind).str, AAng01qs(rind).str, Hquatsag01s(rind).str, AAng01s(rind).str ] = XEmatrix ( v, t, tzin, AIMU01, Q01, seq, TRnum_c, TRnum, ratio(rind) );
    [ Avmark02s(rind).str, Avmarkzer02s(rind).str, Hvmark02s(rind).str, AAng02qs(rind).str, Hquatsag02s(rind).str, AAng02s(rind).str ] = XEmatrix ( v, t, tzin, AIMU02, Q02, seq, TRnum_c, TRnum, ratio(rind) );
    [ Avmark03s(rind).str, Avmarkzer03s(rind).str, Hvmark03s(rind).str, AAng03qs(rind).str, Hquatsag03s(rind).str, AAng03s(rind).str ] = XEmatrix ( v, t, tzin, AIMU03, Q03, seq, TRnum_c, TRnum, ratio(rind) );
    [ Avmark04s(rind).str, Avmarkzer04s(rind).str, Hvmark04s(rind).str, AAng04qs(rind).str, Hquatsag04s(rind).str, AAng04s(rind).str ] = XEmatrix ( v, t, tzin, AIMU04, Q04, seq, TRnum_c, TRnum, ratio(rind) );
    [ Avmark05s(rind).str, Avmarkzer05s(rind).str, Hvmark05s(rind).str, AAng05qs(rind).str, Hquatsag05s(rind).str, AAng05s(rind).str ] = XEmatrix ( v, t, tzin, AIMU05, Q05, seq, TRnum_c, TRnum, ratio(rind) );
end

[ Qvmark01, Qvmarkzer01, Kvmark01, Qquatsag01, Kquatsag01, QAng01 ] = QEmatrix ( v, t, tzin, Q01, seq, TRnum_c );
[ Qvmark02, Qvmarkzer02, Kvmark02, Qquatsag02, Kquatsag02, QAng02 ] = QEmatrix ( v, t, tzin, Q02, seq, TRnum_c );
[ Qvmark03, Qvmarkzer03, Kvmark03, Qquatsag03, Kquatsag03, QAng03 ] = QEmatrix ( v, t, tzin, Q03, seq, TRnum_c );
[ Qvmark04, Qvmarkzer04, Kvmark04, Qquatsag04, Kquatsag04, QAng04 ] = QEmatrix ( v, t, tzin, Q04, seq, TRnum_c );
[ Qvmark05, Qvmarkzer05, Kvmark05, Qquatsag05, Kquatsag05, QAng05 ] = QEmatrix ( v, t, tzin, Q05, seq, TRnum_c );


% Avanti angle subtraction
[ Avmdiff0102, Avmdiffzer0102, AAng0102 ] = Angdiff ( v, t, tzin, AAng01q, AAng02q, seq, TRnum );
[ Avmdiff0203, Avmdiffzer0203, AAng0203 ] = Angdiff ( v, t, tzin, AAng02q, AAng03q, seq, TRnum );
[ Avmdiff0304, Avmdiffzer0304, AAng0304 ] = Angdiff ( v, t, tzin, AAng03q, AAng04q, seq, TRnum );
[ Avmdiff0405, Avmdiffzer0405, AAng0405 ] = Angdiff ( v, t, tzin, AAng04q, AAng05q, seq, TRnum );
[ Avmdiff0204, Avmdiffzer0204, AAng0204 ] = Angdiff ( v, t, tzin, AAng02q, AAng04q, seq, TRnum );

[ Hvmdiff0102, Hvmdiffzer0102, HAng0102 ] = Angdiff ( v, t, tzin, Hquatsag01(:,1:4), Hquatsag02(:,1:4), seq, TRnum );
[ Hvmdiff0203, Hvmdiffzer0203, HAng0203 ] = Angdiff ( v, t, tzin, Hquatsag02(:,1:4), Hquatsag03(:,1:4), seq, TRnum );
[ Hvmdiff0304, Hvmdiffzer0304, HAng0304 ] = Angdiff ( v, t, tzin, Hquatsag03(:,1:4), Hquatsag04(:,1:4), seq, TRnum );
[ Hvmdiff0405, Hvmdiffzer0405, HAng0405 ] = Angdiff ( v, t, tzin, Hquatsag04(:,1:4), Hquatsag05(:,1:4), seq, TRnum );
[ Hvmdiff0204, Hvmdiffzer0204, HAng0204 ] = Angdiff ( v, t, tzin, Hquatsag02(:,1:4), Hquatsag04(:,1:4), seq, TRnum );

for ind1 = 1:length(ratio)
    for ind2 = 1:length(ratio)
    [ Avmdiff0102s(ind1).index2(ind2).x, Avmdiffzer0102s(ind1).index2(ind2).x, AAng0102s(ind1).index2(ind2).x ] = Angdiff ( v, t, tzin, AAng01qs(ind1).str, AAng02qs(ind2).str, seq, TRnum );
    [ Avmdiff0203s(ind1).index2(ind2).x, Avmdiffzer0203s(ind1).index2(ind2).x, AAng0203s(ind1).index2(ind2).x ] = Angdiff ( v, t, tzin, AAng02qs(ind1).str, AAng03qs(ind2).str, seq, TRnum );
    [ Avmdiff0304s(ind1).index2(ind2).x, Avmdiffzer0304s(ind1).index2(ind2).x, AAng0304s(ind1).index2(ind2).x ] = Angdiff ( v, t, tzin, AAng03qs(ind1).str, AAng04qs(ind2).str, seq, TRnum );
    [ Avmdiff0405s(ind1).index2(ind2).x, Avmdiffzer0405s(ind1).index2(ind2).x, AAng0405s(ind1).index2(ind2).x ] = Angdiff ( v, t, tzin, AAng04qs(ind1).str, AAng05qs(ind2).str, seq, TRnum );
    [ Avmdiff0204s(ind1).index2(ind2).x, Avmdiffzer0204s(ind1).index2(ind2).x, AAng0204s(ind1).index2(ind2).x ] = Angdiff ( v, t, tzin, AAng02qs(ind1).str, AAng04qs(ind2).str, seq, TRnum );
    
    [ Hvmdiff0102s(ind1).index2(ind2).x, ~, ~ ] = Angdiff ( v, t, tzin, Hquatsag01s(ind1).str, Hquatsag02s(ind2).str, seq, TRnum );
    [ Hvmdiff0203s(ind1).index2(ind2).x, ~, ~ ] = Angdiff ( v, t, tzin, Hquatsag02s(ind1).str, Hquatsag03s(ind2).str, seq, TRnum );
    [ Hvmdiff0304s(ind1).index2(ind2).x, ~, ~ ] = Angdiff ( v, t, tzin, Hquatsag03s(ind1).str, Hquatsag04s(ind2).str, seq, TRnum );
    [ Hvmdiff0405s(ind1).index2(ind2).x, ~, ~ ] = Angdiff ( v, t, tzin, Hquatsag04s(ind1).str, Hquatsag05s(ind2).str, seq, TRnum );
    [ Hvmdiff0204s(ind1).index2(ind2).x, ~, ~ ] = Angdiff ( v, t, tzin, Hquatsag02s(ind1).str, Hquatsag04s(ind2).str, seq, TRnum );
    end
end

% Qualisys angle subtraction
[ Qvmdiff0102, Qvmdiffzer0102, QAng0102 ] = Angdiff ( v, t, tzin, Q01(:,1:4), Q02(:,1:4), seq, TRnum );
[ Qvmdiff0203, Qvmdiffzer0203, QAng0203 ] = Angdiff ( v, t, tzin, Q02(:,1:4), Q03(:,1:4), seq, TRnum );
[ Qvmdiff0304, Qvmdiffzer0304, QAng0304 ] = Angdiff ( v, t, tzin, Q03(:,1:4), Q04(:,1:4), seq, TRnum );
[ Qvmdiff0405, Qvmdiffzer0405, QAng0405 ] = Angdiff ( v, t, tzin, Q04(:,1:4), Q05(:,1:4), seq, TRnum );
[ Qvmdiff0204, Qvmdiffzer0204, QAng0204 ] = Angdiff ( v, t, tzin, Q02(:,1:4), Q04(:,1:4), seq, TRnum );

[ Kvmdiff0102, Kvmdiffzer0102, KAng0102 ] = Angdiff ( v, t, tzin, Kquatsag01(:,1:4), Kquatsag02(:,1:4), seq, TRnum );
[ Kvmdiff0203, Kvmdiffzer0203, KAng0203 ] = Angdiff ( v, t, tzin, Kquatsag02(:,1:4), Kquatsag03(:,1:4), seq, TRnum );
[ Kvmdiff0304, Kvmdiffzer0304, KAng0304 ] = Angdiff ( v, t, tzin, Kquatsag03(:,1:4), Kquatsag04(:,1:4), seq, TRnum );
[ Kvmdiff0405, Kvmdiffzer0405, KAng0405 ] = Angdiff ( v, t, tzin, Kquatsag04(:,1:4), Kquatsag05(:,1:4), seq, TRnum );
[ Kvmdiff0204, Kvmdiffzer0204, KAng0204 ] = Angdiff ( v, t, tzin, Kquatsag02(:,1:4), Kquatsag04(:,1:4), seq, TRnum );

AQAng0102 = [AAng0102 QAng0102]; AQAng0203 = [AAng0203 QAng0203];
AQAng0304 = [AAng0304 QAng0304]; AQAng0405 = [AAng0405 QAng0405];
AQAng0204 = [AAng0204 QAng0204];

%% Two loops that explore all ratio coombinations 
for ind1 = 1:length(ratio)
    for ind2 = 1:length(ratio)

        indtot = 5*(ind1-1)+ind2
        
    Avmark01 = Avmark01s(ind1).str; Hvmark01 = Hvmark01s(ind1).str; AAng01q = AAng01qs(ind1).str; Hquatsag01 = Hquatsag01s(ind1).str; AAng01 = AAng01s(ind1).str;
    Avmark02 = Avmark02s(ind1).str; Hvmark02 = Hvmark02s(ind1).str; AAng02q = AAng02qs(ind1).str; Hquatsag02 = Hquatsag02s(ind1).str; AAng02 = AAng02s(ind1).str;
    Avmark03 = Avmark03s(ind1).str; Hvmark03 = Hvmark03s(ind1).str; AAng03q = AAng03qs(ind1).str; Hquatsag03 = Hquatsag03s(ind1).str; AAng03 = AAng03s(ind1).str;
    Avmark04 = Avmark04s(ind1).str; Hvmark04 = Hvmark04s(ind1).str; AAng04q = AAng04qs(ind1).str; Hquatsag04 = Hquatsag04s(ind1).str; AAng04 = AAng04s(ind1).str;
    Avmark05 = Avmark05s(ind1).str; Hvmark05 = Hvmark05s(ind1).str; AAng05q = AAng05qs(ind1).str; Hquatsag05 = Hquatsag05s(ind1).str; AAng05 = AAng05s(ind1).str;
    
    Avmdiff0102 = Avmdiff0102s(ind1).index2(ind2).x; Avmdiffzer0102 = Avmdiffzer0102s(ind1).index2(ind2).x; AAng0102 = AAng0102s(ind1).index2(ind2).x;
    Avmdiff0203 = Avmdiff0203s(ind1).index2(ind2).x; Avmdiffzer0203 = Avmdiffzer0203s(ind1).index2(ind2).x; AAng0203 = AAng0203s(ind1).index2(ind2).x;
    Avmdiff0304 = Avmdiff0304s(ind1).index2(ind2).x; Avmdiffzer0304 = Avmdiffzer0304s(ind1).index2(ind2).x; AAng0304 = AAng0304s(ind1).index2(ind2).x;
    Avmdiff0405 = Avmdiff0405s(ind1).index2(ind2).x; Avmdiffzer0405 = Avmdiffzer0405s(ind1).index2(ind2).x; AAng0405 = AAng0405s(ind1).index2(ind2).x;
    Avmdiff0204 = Avmdiff0204s(ind1).index2(ind2).x; Avmdiffzer0204 = Avmdiffzer0204s(ind1).index2(ind2).x; AAng0204 = AAng0204s(ind1).index2(ind2).x;
    
    Hvmdiff0102 = Hvmdiff0102s(ind1).index2(ind2).x;
    Hvmdiff0203 = Hvmdiff0203s(ind1).index2(ind2).x;
    Hvmdiff0304 = Hvmdiff0304s(ind1).index2(ind2).x;
    Hvmdiff0405 = Hvmdiff0405s(ind1).index2(ind2).x;
    Hvmdiff0204 = Hvmdiff0204s(ind1).index2(ind2).x;
    
switch TRnum
    case {1, 2, 4, 5, 6, 7}
        AHvmark01 = Avmark01; AHvmark02 = Avmark02; AHvmark03 = Avmark03;
        AHvmark04 = Avmark04; AHvmark05 = Avmark05;
        QKvmark01 = Qvmark01; QKvmark02 = Qvmark02; QKvmark03 = Qvmark03;
        QKvmark04 = Qvmark04; QKvmark05 = Qvmark05;
        AHvmdiff0102 = Avmdiff0102; AHvmdiff0203 = Avmdiff0203;
        AHvmdiff0304 = Avmdiff0304; AHvmdiff0405 = Avmdiff0405; AHvmdiff0204 = Avmdiff0204;
        QKvmdiff0102 = Qvmdiff0102; QKvmdiff0203 = Qvmdiff0203;
        QKvmdiff0304 = Qvmdiff0304; QKvmdiff0405 = Qvmdiff0405; QKvmdiff0204 = Qvmdiff0204;
    case 3
        AHvmark01 = Hvmark01; AHvmark02 = Hvmark02; AHvmark03 = Hvmark03;
        AHvmark04 = Hvmark04; AHvmark05 = Hvmark05;
        QKvmark01 = Kvmark01; QKvmark02 = Kvmark02; QKvmark03 = Kvmark03;
        QKvmark04 = Kvmark04; QKvmark05 = Kvmark05;
        AHvmdiff0102 = Hvmdiff0102; AHvmdiff0203 = Hvmdiff0203;
        AHvmdiff0304 = Hvmdiff0304; AHvmdiff0405 = Hvmdiff0405; AHvmdiff0204 = Hvmdiff0204;
        QKvmdiff0102 = Kvmdiff0102; QKvmdiff0203 = Kvmdiff0203;
        QKvmdiff0304 = Kvmdiff0304; QKvmdiff0405 = Kvmdiff0405; QKvmdiff0204 = Kvmdiff0204;
end

% Tilt twist angles and Flex LatFlex angles
[ Aphi01, Atheta01, Atau01, AF01, AL01, AT01 ] = tilttwistang( AHvmark01(1).x', AHvmark01(2).x', AHvmark01(3).x', 'abs' ); %( Avmark101', Avmark01(3).x' );
Aphi01 = rad2deg(Aphi01); Atheta01 = rad2deg(Atheta01); Atau01 = rad2deg(Atau01);
AF01 = rad2deg(AF01); AL01 = rad2deg(AL01); AT01 = rad2deg(AT01);

[ Aphi02, Atheta02, Atau02, AF02, AL02, AT02 ] = tilttwistang( AHvmark02(1).x', AHvmark02(2).x', AHvmark02(3).x', 'abs' );
Aphi02 = rad2deg(Aphi02); Atheta02 = rad2deg(Atheta02); Atau02 = rad2deg(Atau02);
AF02 = rad2deg(AF02); AL02 = rad2deg(AL02); AT02 = rad2deg(AT02);

[ Aphi03, Atheta03, Atau03, AF03, AL03, AT03 ] = tilttwistang( AHvmark03(1).x', AHvmark03(2).x', AHvmark03(3).x', 'abs' );
Aphi03 = rad2deg(Aphi03); Atheta03 = rad2deg(Atheta03); Atau03 = rad2deg(Atau03);
AF03 = rad2deg(AF03); AL03 = rad2deg(AL03); AT03 = rad2deg(AT03);

[ Aphi04, Atheta04, Atau04, AF04, AL04, AT04 ] = tilttwistang( AHvmark04(1).x', AHvmark04(2).x', AHvmark04(3).x', 'abs' );
Aphi04 = rad2deg(Aphi04); Atheta04 = rad2deg(Atheta04); Atau04 = rad2deg(Atau04);
AF04 = rad2deg(AF04); AL04 = rad2deg(AL04); AT04 = rad2deg(AT04);

[ Aphi05, Atheta05, Atau05, AF05, AL05, AT05 ] = tilttwistang( AHvmark05(1).x', AHvmark05(2).x', AHvmark05(3).x', 'abs' );
Aphi05 = rad2deg(Aphi05); Atheta05 = rad2deg(Atheta05); Atau05 = rad2deg(Atau05);
AF05 = rad2deg(AF05); AL05 = rad2deg(AL05); AT05 = rad2deg(AT05);

[ Qphi01, Qtheta01, Qtau01, QF01, QL01, QT01 ] = tilttwistang( QKvmark01(1).x', QKvmark01(2).x', QKvmark01(3).x', 'abs' ); %(Kvmark101)
Qphi01 = rad2deg(Qphi01); Qtheta01 = rad2deg(Qtheta01); Qtau01 = rad2deg(Qtau01);
QF01 = rad2deg(QF01); QL01 = rad2deg(QL01); QT01 = rad2deg(QT01);

[ Qphi02, Qtheta02, Qtau02, QF02, QL02, QT02 ] = tilttwistang( QKvmark02(1).x', QKvmark02(2).x', QKvmark02(3).x', 'abs' );
Qphi02 = rad2deg(Qphi02); Qtheta02 = rad2deg(Qtheta02); Qtau02 = rad2deg(Qtau02);
QF02 = rad2deg(QF02); QL02 = rad2deg(QL02); QT02 = rad2deg(QT02);

[ Qphi03, Qtheta03, Qtau03, QF03, QL03, QT03 ] = tilttwistang( QKvmark03(1).x', QKvmark03(2).x', QKvmark03(3).x', 'abs' );
Qphi03 = rad2deg(Qphi03); Qtheta03 = rad2deg(Qtheta03); Qtau03 = rad2deg(Qtau03);
QF03 = rad2deg(QF03); QL03 = rad2deg(QL03); QT03 = rad2deg(QT03);

[ Qphi04, Qtheta04, Qtau04, QF04, QL04, QT04 ] = tilttwistang( QKvmark04(1).x', QKvmark04(2).x', QKvmark04(3).x', 'abs' );
Qphi04 = rad2deg(Qphi04); Qtheta04 = rad2deg(Qtheta04); Qtau04 = rad2deg(Qtau04);
QF04 = rad2deg(QF04); QL04 = rad2deg(QL04); QT04 = rad2deg(QT04);

[ Qphi05, Qtheta05, Qtau05, QF05, QL05,QT05 ] = tilttwistang( QKvmark05(1).x', QKvmark05(2).x', QKvmark05(3).x', 'abs' );
Qphi05 = rad2deg(Qphi05); Qtheta05 = rad2deg(Qtheta05); Qtau05 = rad2deg(Qtau05);
QF05 = rad2deg(QF05); QL05 = rad2deg(QL05); QT05 = rad2deg(QT05);

% Tilt twist angles and Flex LatFlex angle difference
[ Aphidiff010102, Athetadiff010102, Ataudiff010102, AF0102, AL0102, AT0102 ] = tilttwistang( AHvmdiff0102(1).x', AHvmdiff0102(2).x', AHvmdiff0102(3).x', 'rel' );
Aphidiff010102 = rad2deg(Aphidiff010102); Athetadiff010102 = rad2deg(Athetadiff010102); Ataudiff010102 = rad2deg(Ataudiff010102);
AF0102 = rad2deg(AF0102); AL0102 = rad2deg(AL0102); AT0102 = rad2deg(AT0102);

[ Aphidiff020203, Athetadiff020203, Ataudiff020203, AF0203, AL0203, AT0203 ] = tilttwistang( AHvmdiff0203(1).x', AHvmdiff0203(2).x', AHvmdiff0203(3).x', 'rel' );
Aphidiff020203 = rad2deg(Aphidiff020203); Athetadiff020203 = rad2deg(Athetadiff020203); Ataudiff020203 = rad2deg(Ataudiff020203);
AF0203 = rad2deg(AF0203); AL0203 = rad2deg(AL0203); AT0203 = rad2deg(AT0203);

[ Aphidiff030304, Athetadiff030304, Ataudiff030304, AF0304, AL0304, AT0304 ] = tilttwistang( AHvmdiff0304(1).x', AHvmdiff0304(2).x', AHvmdiff0304(3).x', 'rel' );
Aphidiff030304 = rad2deg(Aphidiff030304); Athetadiff030304 = rad2deg(Athetadiff030304); Ataudiff030304 = rad2deg(Ataudiff030304);
AF0304 = rad2deg(AF0304); AL0304 = rad2deg(AL0304); AT0304 = rad2deg(AT0304);

[ Aphidiff040405, Athetadiff040405, Ataudiff040405, AF0405, AL0405, AT0405 ] = tilttwistang( AHvmdiff0405(1).x', AHvmdiff0405(2).x', AHvmdiff0405(3).x', 'rel' );
Aphidiff040405 = rad2deg(Aphidiff040405); Athetadiff040405 = rad2deg(Athetadiff040405); Ataudiff040405 = rad2deg(Ataudiff040405);
AF0405 = rad2deg(AF0405); AL0405 = rad2deg(AL0405); AT0405 = rad2deg(AT0405);

[ Aphidiff050204, Athetadiff050204, Ataudiff050204, AF0204, AL0204, AT0204 ] = tilttwistang( AHvmdiff0204(1).x', AHvmdiff0204(2).x', AHvmdiff0204(3).x', 'rel' );
Aphidiff050204 = rad2deg(Aphidiff050204); Athetadiff050204 = rad2deg(Athetadiff050204); Ataudiff050204 = rad2deg(Ataudiff050204);
AF0204 = rad2deg(AF0204); AL0204 = rad2deg(AL0204); AT0204 = rad2deg(AT0204);


[ Qphidiff010102, Qthetadiff010102, Qtaudiff010102, QF0102, QL0102, QT0102 ] = tilttwistang( QKvmdiff0102(1).x', QKvmdiff0102(2).x', QKvmdiff0102(3).x', 'rel' );
Qphidiff010102 = rad2deg(Qphidiff010102); Qthetadiff010102 = rad2deg(Qthetadiff010102); Qtaudiff010102 = rad2deg(Qtaudiff010102);
QF0102 = rad2deg(QF0102); QL0102 = rad2deg(QL0102); QT0102 = rad2deg(QT0102);

[ Qphidiff020203, Qthetadiff020203, Qtaudiff020203, QF0203, QL0203, QT0203 ] = tilttwistang( QKvmdiff0203(1).x', QKvmdiff0203(2).x', QKvmdiff0203(3).x', 'rel' );
Qphidiff020203 = rad2deg(Qphidiff020203); Qthetadiff020203 = rad2deg(Qthetadiff020203); Qtaudiff020203 = rad2deg(Qtaudiff020203);
QF0203 = rad2deg(QF0203); QL0203 = rad2deg(QL0203); QT0203 = rad2deg(QT0203);

[ Qphidiff030304, Qthetadiff030304, Qtaudiff030304, QF0304, QL0304, QT0304 ] = tilttwistang( QKvmdiff0304(1).x', QKvmdiff0304(2).x', QKvmdiff0304(3).x', 'rel' );
Qphidiff030304 = rad2deg(Qphidiff030304); Qthetadiff030304 = rad2deg(Qthetadiff030304); Qtaudiff030304 = rad2deg(Qtaudiff030304);
QF0304 = rad2deg(QF0304); QL0304 = rad2deg(QL0304); QT0304 = rad2deg(QT0304);

[ Qphidiff040405, Qthetadiff040405, Qtaudiff040405, QF0405, QL0405, QT0405 ] = tilttwistang( QKvmdiff0405(1).x', QKvmdiff0405(2).x', QKvmdiff0405(3).x', 'rel' );
Qphidiff040405 = rad2deg(Qphidiff040405); Qthetadiff040405 = rad2deg(Qthetadiff040405); Qtaudiff040405 = rad2deg(Qtaudiff040405);
QF0405 = rad2deg(QF0405); QL0405 = rad2deg(QL0405); QT0405 = rad2deg(QT0405);

[ Qphidiff050204, Qthetadiff050204, Qtaudiff050204, QF0204, QL0204, QT0204 ] = tilttwistang( QKvmdiff0204(1).x', QKvmdiff0204(2).x', QKvmdiff0204(3).x', 'rel' );
Qphidiff050204 = rad2deg(Qphidiff050204); Qthetadiff050204 = rad2deg(Qthetadiff050204); Qtaudiff050204 = rad2deg(Qtaudiff050204);
QF0204 = rad2deg(QF0204); QL0204 = rad2deg(QL0204); QT0204 = rad2deg(QT0204);

%%
% Angles specifically to segment according to F E T anatomical angles
AAngFLT01 = [AF01 AL01 AT01 ];
AAngFLT02 = [AF02 AL02 AT02 ];
AAngFLT03 = [AF03 AL03 AT03 ];
AAngFLT04 = [AF04 AL04 AT04 ];
AAngFLT05 = [AF05 AL05 AT05 ];

QAngFLT01 = [QF01 QL01 QT01 ];
QAngFLT02 = [QF02 QL02 QT02 ];
QAngFLT03 = [QF03 QL03 QT03 ];
QAngFLT04 = [QF04 QL04 QT04 ];
QAngFLT05 = [QF05 QL05 QT05 ];

AAngFLT0102 = [AF0102 AL0102 AT0102 ];
AAngFLT0203 = [AF0203 AL0203 AT0203 ];
AAngFLT0304 = [AF0304 AL0304 AT0304 ];
AAngFLT0405 = [AF0405 AL0405 AT0405 ];
AAngFLT0204 = [AF0204 AL0204 AT0204 ];

QAngFLT0102 = [QF0102 QL0102 QT0102 ];
QAngFLT0203 = [QF0203 QL0203 QT0203 ];
QAngFLT0304 = [QF0304 QL0304 QT0304 ];
QAngFLT0405 = [QF0405 QL0405 QT0405 ];
QAngFLT0204 = [QF0204 QL0204 QT0204 ];

 if autoorstruct == 'a'
    [indseg01,valseg01,minAAng01,maxAAng01,minmaxAAng01,lin01,linminmaxnonzer01,valminmaxAAng01nonzer01] = FindSeg(AAngFLT01,t,TRnum);
    [indseg02,valseg02,minAAng02,maxAAng02,minmaxAAng02,lin02,linminmaxnonzer02,valminmaxAAng01nonzer02] = FindSeg(AAngFLT02,t,TRnum);
    [indseg03,valseg03,minAAng03,maxAAng03,minmaxAAng03,lin03,linminmaxnonzer03,valminmaxAAng01nonzer03] = FindSeg(AAngFLT03,t,TRnum);
    [indseg04,valseg04,minAAng04,maxAAng04,minmaxAAng04,lin04,linminmaxnonzer04,valminmaxAAng01nonzer04] = FindSeg(AAngFLT04,t,TRnum);
    [indseg05,valseg05,minAAng05,maxAAng05,minmaxAAng05,lin05,linminmaxnonzer05,valminmaxAAng01nonzer05] = FindSeg(AAngFLT05,t,TRnum);
elseif autoorstruct == 's'
    indseg01 = STRUCTUREfilt(Indvalseg,'IndVal','ind','AbsRel','abs','SJ',SJnum,'TR',TRnum,'SensN',1,'ConstType',indtot,'MergedTot','Y')';
    indseg02 = STRUCTUREfilt(Indvalseg,'IndVal','ind','AbsRel','abs','SJ',SJnum,'TR',TRnum,'SensN',2,'ConstType',indtot,'MergedTot','Y')';
    indseg03 = STRUCTUREfilt(Indvalseg,'IndVal','ind','AbsRel','abs','SJ',SJnum,'TR',TRnum,'SensN',3,'ConstType',indtot,'MergedTot','Y')';
    indseg04 = STRUCTUREfilt(Indvalseg,'IndVal','ind','AbsRel','abs','SJ',SJnum,'TR',TRnum,'SensN',4,'ConstType',indtot,'MergedTot','Y')';
    indseg05 = STRUCTUREfilt(Indvalseg,'IndVal','ind','AbsRel','abs','SJ',SJnum,'TR',TRnum,'SensN',5,'ConstType',indtot,'MergedTot','Y')';

    valseg01 = STRUCTUREfilt(Indvalseg,'IndVal','val','AbsRel','abs','SJ',SJnum,'TR',TRnum,'SensN',1,'ConstType',indtot,'MergedTot','Y')';
    valseg02 = STRUCTUREfilt(Indvalseg,'IndVal','val','AbsRel','abs','SJ',SJnum,'TR',TRnum,'SensN',2,'ConstType',indtot,'MergedTot','Y')';
    valseg03 = STRUCTUREfilt(Indvalseg,'IndVal','val','AbsRel','abs','SJ',SJnum,'TR',TRnum,'SensN',3,'ConstType',indtot,'MergedTot','Y')';
    valseg04 = STRUCTUREfilt(Indvalseg,'IndVal','val','AbsRel','abs','SJ',SJnum,'TR',TRnum,'SensN',4,'ConstType',indtot,'MergedTot','Y')';
    valseg05 = STRUCTUREfilt(Indvalseg,'IndVal','val','AbsRel','abs','SJ',SJnum,'TR',TRnum,'SensN',5,'ConstType',indtot,'MergedTot','Y')';
else
    error('autoorstruct variable must be either ''a'' or ''s''')
end

[AROM01multi] = QROMfunc(AAngFLT01,indseg01,TRnum);
[AROM02multi] = QROMfunc(AAngFLT02,indseg02,TRnum);
[AROM03multi] = QROMfunc(AAngFLT03,indseg03,TRnum);
[AROM04multi] = QROMfunc(AAngFLT04,indseg04,TRnum);
[AROM05multi] = QROMfunc(AAngFLT05,indseg05,TRnum);

[QROM01multi] = QROMfunc(QAngFLT01,indseg01,TRnum);
[QROM02multi] = QROMfunc(QAngFLT02,indseg02,TRnum);
[QROM03multi] = QROMfunc(QAngFLT03,indseg03,TRnum);
[QROM04multi] = QROMfunc(QAngFLT04,indseg04,TRnum);
[QROM05multi] = QROMfunc(QAngFLT05,indseg05,TRnum);

%% Find segments for relative angles

%{%     
% Trial number case 1,2,3
if autoorstruct == 'a'
    [indseg0102,valseg0102,indsegwindow0102,JointAng0102] = FindSegRelang(AAngFLT0102,indseg01,indseg02,TRnum);
    [indseg0203,valseg0203,indsegwindow0203,JointAng0203] = FindSegRelang(AAngFLT0203,indseg02,indseg03,TRnum);
    [indseg0304,valseg0304,indsegwindow0304,JointAng0304] = FindSegRelang(AAngFLT0304,indseg03,indseg04,TRnum);
    [indseg0204,valseg0204,indsegwindow0204,JointAng0204] = FindSegRelang(AAngFLT0204,indseg02,indseg04,TRnum);
    [indseg0405,valseg0405,indsegwindow0405,JointAng0405] = FindSegRelang(AAngFLT0405,indseg04,indseg05,TRnum);
elseif autoorstruct == 's'
    switch TRnum
        case {1,2,3}
    indseg0102 = STRUCTUREfilt(Indvalseg,'IndVal','ind','AbsRel','rel','SJ',SJnum,'TR',TRnum,'SensN',1,'ConstType',indtot,'MergedTot','Y')';
    indseg0203 = STRUCTUREfilt(Indvalseg,'IndVal','ind','AbsRel','rel','SJ',SJnum,'TR',TRnum,'SensN',2,'ConstType',indtot,'MergedTot','Y')';
    indseg0304 = STRUCTUREfilt(Indvalseg,'IndVal','ind','AbsRel','rel','SJ',SJnum,'TR',TRnum,'SensN',3,'ConstType',indtot,'MergedTot','Y')';
    indseg0204 = STRUCTUREfilt(Indvalseg,'IndVal','ind','AbsRel','rel','SJ',SJnum,'TR',TRnum,'SensN',5,'ConstType',indtot,'MergedTot','Y')';
    
    valseg0102 = STRUCTUREfilt(Indvalseg,'IndVal','val','AbsRel','rel','SJ',SJnum,'TR',TRnum,'SensN',1,'ConstType',indtot,'MergedTot','Y')';
    valseg0203 = STRUCTUREfilt(Indvalseg,'IndVal','val','AbsRel','rel','SJ',SJnum,'TR',TRnum,'SensN',2,'ConstType',indtot,'MergedTot','Y')';
    valseg0304 = STRUCTUREfilt(Indvalseg,'IndVal','val','AbsRel','rel','SJ',SJnum,'TR',TRnum,'SensN',3,'ConstType',indtot,'MergedTot','Y')';
    valseg0204 = STRUCTUREfilt(Indvalseg,'IndVal','val','AbsRel','rel','SJ',SJnum,'TR',TRnum,'SensN',5,'ConstType',indtot,'MergedTot','Y')';
    
%  This is added because the code requires a value also for indseg0405 and valseg0405
    [indseg0405,valseg0405,indsegwindow0405,JointAng0405] = FindSegRelang(AAngFLT0405,indseg04,indseg05,TRnum);
        case {4,5}
    indseg0405 = STRUCTUREfilt(Indvalseg,'IndVal','ind','AbsRel','rel','SJ',SJnum,'TR',TRnum,'SensN',4,'ConstType',indtot,'MergedTot','Y')';
    
    valseg0405 = STRUCTUREfilt(Indvalseg,'IndVal','val','AbsRel','rel','SJ',SJnum,'TR',TRnum,'SensN',4,'ConstType',indtot,'MergedTot','Y')';
    
%  This is added because the code requires a value also for indseg0102,
%  indseg0203, indseg0304, indseg0204 and relative valseg****
    [indseg0102,valseg0102,indsegwindow0102,JointAng0102] = FindSegRelang(AAngFLT0102,indseg01,indseg02,TRnum);
    [indseg0203,valseg0203,indsegwindow0203,JointAng0203] = FindSegRelang(AAngFLT0203,indseg02,indseg03,TRnum);
    [indseg0304,valseg0304,indsegwindow0304,JointAng0304] = FindSegRelang(AAngFLT0304,indseg03,indseg04,TRnum);
    [indseg0204,valseg0204,indsegwindow0204,JointAng0204] = FindSegRelang(AAngFLT0204,indseg02,indseg04,TRnum);
    end
else
    error('autoorstruct variable must be either ''a'' or ''s''')
end

AROM0102multi = abs(valseg0102(:,2)-valseg0102(:,1));
AROM0203multi = abs(valseg0203(:,2)-valseg0203(:,1));
AROM0304multi = abs(valseg0304(:,2)-valseg0304(:,1));
AROM0204multi = abs(valseg0204(:,2)-valseg0204(:,1));
AROM0405multi = abs(valseg0405(:,2)-valseg0405(:,1));

[QROM0102multi] = QROMfunc(QAngFLT0102,indseg0102,TRnum);
[QROM0203multi] = QROMfunc(QAngFLT0203,indseg0203,TRnum);
[QROM0304multi] = QROMfunc(QAngFLT0304,indseg0304,TRnum);
[QROM0204multi] = QROMfunc(QAngFLT0204,indseg0204,TRnum);
[QROM0405multi] = QROMfunc(QAngFLT0405,indseg0405,TRnum);

%}
%%
%{%
% Absolute angles Avanti segments
[AAngseg01, AAngsegnorm01] = DataSegmNorm( t, AAng01, indseg01, TRnum );
[AAngseg02, AAngsegnorm02] = DataSegmNorm( t, AAng02, indseg02, TRnum );
[AAngseg03, AAngsegnorm03] = DataSegmNorm( t, AAng03, indseg03, TRnum );
[AAngseg04, AAngsegnorm04] = DataSegmNorm( t, AAng04, indseg04, TRnum );
[AAngseg05, AAngsegnorm05] = DataSegmNorm( t, AAng05, indseg05, TRnum );

% Absolute angles Qualisys segments
[QAngseg01, QAngsegnorm01] = DataSegmNorm( t, QAng01, indseg01, TRnum );
[QAngseg02, QAngsegnorm02] = DataSegmNorm( t, QAng02, indseg02, TRnum );
[QAngseg03, QAngsegnorm03] = DataSegmNorm( t, QAng03, indseg03, TRnum );
[QAngseg04, QAngsegnorm04] = DataSegmNorm( t, QAng04, indseg04, TRnum );
[QAngseg05, QAngsegnorm05] = DataSegmNorm( t, QAng05, indseg05, TRnum );

% Relative angles Avanti segments 
[AAngseg0102, AAngsegnorm0102] = DataSegmNorm( t, AAng0102, indseg0102, TRnum );
[AAngseg0203, AAngsegnorm0203] = DataSegmNorm( t, AAng0203, indseg0203, TRnum );
[AAngseg0304, AAngsegnorm0304] = DataSegmNorm( t, AAng0304, indseg0304, TRnum );
[AAngseg0405, AAngsegnorm0405] = DataSegmNorm( t, AAng0405, indseg0405, TRnum );
[AAngseg0204, AAngsegnorm0204] = DataSegmNorm( t, AAng0204, indseg0204, TRnum );

% Relative angles Qualisys segments
[QAngseg0102, QAngsegnorm0102] = DataSegmNorm( t, QAng0102, indseg0102, TRnum );
[QAngseg0203, QAngsegnorm0203] = DataSegmNorm( t, QAng0203, indseg0203, TRnum );
[QAngseg0304, QAngsegnorm0304] = DataSegmNorm( t, QAng0304, indseg0304, TRnum );
[QAngseg0405, QAngsegnorm0405] = DataSegmNorm( t, QAng0405, indseg0405, TRnum );
[QAngseg0204, QAngsegnorm0204] = DataSegmNorm( t, QAng0204, indseg0204, TRnum );


% Absolute flex latflex Avanti segments
[AFseg01, AFsegnorm01] = DataSegmNorm( t, AF01, indseg01, TRnum );
[AFseg02, AFsegnorm02] = DataSegmNorm( t, AF02, indseg02, TRnum );
[AFseg03, AFsegnorm03] = DataSegmNorm( t, AF03, indseg03, TRnum );
[AFseg04, AFsegnorm04] = DataSegmNorm( t, AF04, indseg04, TRnum );
[AFseg05, AFsegnorm05] = DataSegmNorm( t, AF05, indseg05, TRnum );

[ALseg01, ALsegnorm01] = DataSegmNorm( t, AL01, indseg01, TRnum );
[ALseg02, ALsegnorm02] = DataSegmNorm( t, AL02, indseg02, TRnum );
[ALseg03, ALsegnorm03] = DataSegmNorm( t, AL03, indseg03, TRnum );
[ALseg04, ALsegnorm04] = DataSegmNorm( t, AL04, indseg04, TRnum );
[ALseg05, ALsegnorm05] = DataSegmNorm( t, AL05, indseg05, TRnum );

[ATseg01, ATsegnorm01] = DataSegmNorm( t, AT01, indseg01, TRnum );
[ATseg02, ATsegnorm02] = DataSegmNorm( t, AT02, indseg02, TRnum );
[ATseg03, ATsegnorm03] = DataSegmNorm( t, AT03, indseg03, TRnum );
[ATseg04, ATsegnorm04] = DataSegmNorm( t, AT04, indseg04, TRnum );
[ATseg05, ATsegnorm05] = DataSegmNorm( t, AT05, indseg05, TRnum );


% Absolute flex latflex Qualisys segments
[QFseg01, QFsegnorm01] = DataSegmNorm( t, QF01, indseg01, TRnum );
[QFseg02, QFsegnorm02] = DataSegmNorm( t, QF02, indseg02, TRnum );
[QFseg03, QFsegnorm03] = DataSegmNorm( t, QF03, indseg03, TRnum );
[QFseg04, QFsegnorm04] = DataSegmNorm( t, QF04, indseg04, TRnum );
[QFseg05, QFsegnorm05] = DataSegmNorm( t, QF05, indseg05, TRnum );

[QLseg01, QLsegnorm01] = DataSegmNorm( t, QL01, indseg01, TRnum );
[QLseg02, QLsegnorm02] = DataSegmNorm( t, QL02, indseg02, TRnum );
[QLseg03, QLsegnorm03] = DataSegmNorm( t, QL03, indseg03, TRnum );
[QLseg04, QLsegnorm04] = DataSegmNorm( t, QL04, indseg04, TRnum );
[QLseg05, QLsegnorm05] = DataSegmNorm( t, QL05, indseg05, TRnum );

[QTseg01, QTsegnorm01] = DataSegmNorm( t, QT01, indseg01, TRnum );
[QTseg02, QTsegnorm02] = DataSegmNorm( t, QT02, indseg02, TRnum );
[QTseg03, QTsegnorm03] = DataSegmNorm( t, QT03, indseg03, TRnum );
[QTseg04, QTsegnorm04] = DataSegmNorm( t, QT04, indseg04, TRnum );
[QTseg05, QTsegnorm05] = DataSegmNorm( t, QT05, indseg05, TRnum );


% Relative flex latflex Avanti segments 
[AFsegdiff010102, AFsegnormdiff010102] = DataSegmNorm( t, AF0102, indseg0102, TRnum );
[AFsegdiff020203, AFsegnormdiff020203] = DataSegmNorm( t, AF0203, indseg0203, TRnum );
[AFsegdiff030304, AFsegnormdiff030304] = DataSegmNorm( t, AF0304, indseg0304, TRnum );
[AFsegdiff040405, AFsegnormdiff040405] = DataSegmNorm( t, AF0405, indseg0405, TRnum );
[AFsegdiff050204, AFsegnormdiff050204] = DataSegmNorm( t, AF0204, indseg0204, TRnum );

[ALsegdiff010102, ALsegnormdiff010102] = DataSegmNorm( t, AL0102, indseg0102, TRnum );
[ALsegdiff020203, ALsegnormdiff020203] = DataSegmNorm( t, AL0203, indseg0203, TRnum );
[ALsegdiff030304, ALsegnormdiff030304] = DataSegmNorm( t, AL0304, indseg0304, TRnum );
[ALsegdiff040405, ALsegnormdiff040405] = DataSegmNorm( t, AL0405, indseg0405, TRnum );
[ALsegdiff050204, ALsegnormdiff050204] = DataSegmNorm( t, AL0204, indseg0204, TRnum );

[ATsegdiff010102, ATsegnormdiff010102] = DataSegmNorm( t, AT0102, indseg0102, TRnum );
[ATsegdiff020203, ATsegnormdiff020203] = DataSegmNorm( t, AT0203, indseg0203, TRnum );
[ATsegdiff030304, ATsegnormdiff030304] = DataSegmNorm( t, AT0304, indseg0304, TRnum );
[ATsegdiff040405, ATsegnormdiff040405] = DataSegmNorm( t, AT0405, indseg0405, TRnum );
[ATsegdiff050204, ATsegnormdiff050204] = DataSegmNorm( t, AT0204, indseg0204, TRnum );


% Relative flex latflex Qualisys segments
[QFsegdiff010102, QFsegnormdiff010102] = DataSegmNorm( t, QF0102, indseg0102, TRnum );
[QFsegdiff020203, QFsegnormdiff020203] = DataSegmNorm( t, QF0203, indseg0203, TRnum );
[QFsegdiff030304, QFsegnormdiff030304] = DataSegmNorm( t, QF0304, indseg0304, TRnum );
[QFsegdiff040405, QFsegnormdiff040405] = DataSegmNorm( t, QF0405, indseg0405, TRnum );
[QFsegdiff050204, QFsegnormdiff050204] = DataSegmNorm( t, QF0204, indseg0204, TRnum );

[QLsegdiff010102, QLsegnormdiff010102] = DataSegmNorm( t, QL0102, indseg0102, TRnum );
[QLsegdiff020203, QLsegnormdiff020203] = DataSegmNorm( t, QL0203, indseg0203, TRnum );
[QLsegdiff030304, QLsegnormdiff030304] = DataSegmNorm( t, QL0304, indseg0304, TRnum );
[QLsegdiff040405, QLsegnormdiff040405] = DataSegmNorm( t, QL0405, indseg0405, TRnum );
[QLsegdiff050204, QLsegnormdiff050204] = DataSegmNorm( t, QL0204, indseg0204, TRnum );

[QTsegdiff010102, QTsegnormdiff010102] = DataSegmNorm( t, QT0102, indseg0102, TRnum );
[QTsegdiff020203, QTsegnormdiff020203] = DataSegmNorm( t, QT0203, indseg0203, TRnum );
[QTsegdiff030304, QTsegnormdiff030304] = DataSegmNorm( t, QT0304, indseg0304, TRnum );
[QTsegdiff040405, QTsegnormdiff040405] = DataSegmNorm( t, QT0405, indseg0405, TRnum );
[QTsegdiff050204, QTsegnormdiff050204] = DataSegmNorm( t, QT0204, indseg0204, TRnum );

%% Calculate ROM

switch TRnum
    case {1 2 5 6 7}
[QROM01sing] = getROM(QF01,indseg01,TRnum);
[QROM02sing] = getROM(QF02,indseg02,TRnum);
[QROM03sing] = getROM(QF03,indseg03,TRnum);
[QROM04sing] = getROM(QF04,indseg04,TRnum);
[QROM05sing] = getROM(QF05,indseg05,TRnum);
    case 3
[QROM01sing] = getROM(QL01,indseg01,TRnum);
[QROM02sing] = getROM(QL02,indseg02,TRnum);
[QROM03sing] = getROM(QL03,indseg03,TRnum);
[QROM04sing] = getROM(QL04,indseg04,TRnum);
[QROM05sing] = getROM(QL05,indseg05,TRnum);
    case 4
[QROM01sing] = getROM(QT01,indseg01,TRnum);
[QROM02sing] = getROM(QT02,indseg02,TRnum);
[QROM03sing] = getROM(QT03,indseg03,TRnum);
[QROM04sing] = getROM(QT04,indseg04,TRnum);
[QROM05sing] = getROM(QT05,indseg05,TRnum);
end

switch TRnum
    case {1 2 5 6 7}
[QROM0102sing] = getROM(QF0102,indseg0102,TRnum);
[QROM0203sing] = getROM(QF0203,indseg0203,TRnum);
[QROM0304sing] = getROM(QF0304,indseg0304,TRnum);
[QROM0405sing] = getROM(QF0405,indseg0405,TRnum);
[QROM0204sing] = getROM(QF0204,indseg0204,TRnum);
    case 3
[QROM0102sing] = getROM(QL0102,indseg0102,TRnum);
[QROM0203sing] = getROM(QL0203,indseg0203,TRnum);
[QROM0304sing] = getROM(QL0304,indseg0304,TRnum);
[QROM0405sing] = getROM(QL0405,indseg0405,TRnum);
[QROM0204sing] = getROM(QL0204,indseg0204,TRnum);
    case 4
[QROM0102sing] = getROM(QT0102,indseg0102,TRnum);
[QROM0203sing] = getROM(QT0203,indseg0203,TRnum);
[QROM0304sing] = getROM(QT0304,indseg0304,TRnum);
[QROM0405sing] = getROM(QT0405,indseg0405,TRnum);
[QROM0204sing] = getROM(QT0204,indseg0204,TRnum);
end

switch TRnum
    case {1 2 5 6 7}
[AROM01sing] = getROM(AF01,indseg01,TRnum);
[AROM02sing] = getROM(AF02,indseg02,TRnum);
[AROM03sing] = getROM(AF03,indseg03,TRnum);
[AROM04sing] = getROM(AF04,indseg04,TRnum);
[AROM05sing] = getROM(AF05,indseg05,TRnum);
    case 3
[AROM01sing] = getROM(AL01,indseg01,TRnum);
[AROM02sing] = getROM(AL02,indseg02,TRnum);
[AROM03sing] = getROM(AL03,indseg03,TRnum);
[AROM04sing] = getROM(AL04,indseg04,TRnum);
[AROM05sing] = getROM(AL05,indseg05,TRnum);
    case 4
[AROM01sing] = getROM(AT01,indseg01,TRnum);
[AROM02sing] = getROM(AT02,indseg02,TRnum);
[AROM03sing] = getROM(AT03,indseg03,TRnum);
[AROM04sing] = getROM(AT04,indseg04,TRnum);
[AROM05sing] = getROM(AT05,indseg05,TRnum);
end

switch TRnum
    case {1 2 5 6 7}
[AROM0102sing] = getROM(AF0102,indseg0102,TRnum);
[AROM0203sing] = getROM(AF0203,indseg0203,TRnum);
[AROM0304sing] = getROM(AF0304,indseg0304,TRnum);
[AROM0405sing] = getROM(AF0405,indseg0405,TRnum);
[AROM0204sing] = getROM(AF0204,indseg0204,TRnum);
    case 3
[AROM0102sing] = getROM(AL0102,indseg0102,TRnum);
[AROM0203sing] = getROM(AL0203,indseg0203,TRnum);
[AROM0304sing] = getROM(AL0304,indseg0304,TRnum);
[AROM0405sing] = getROM(AL0405,indseg0405,TRnum);
[AROM0204sing] = getROM(AL0204,indseg0204,TRnum);
    case 4
[AROM0102sing] = getROM(AT0102,indseg0102,TRnum);
[AROM0203sing] = getROM(AT0203,indseg0203,TRnum);
[AROM0304sing] = getROM(AT0304,indseg0304,TRnum);
[AROM0405sing] = getROM(AT0405,indseg0405,TRnum);
[AROM0204sing] = getROM(AT0204,indseg0204,TRnum);
end

%%%%%%%%%%%%%%%%%%%%%%%%%%%%%%%%%%%%%%%%%%%%%%%%%%%%%%%%%%%
% ROM
%%%%%%%%%%%%%%%%%%%%%%%%%%%%%%%%%%%%%%%%%%%%%%%%%%%%%%%%%%%

ROM(1).TR = TRnum; ROM(1).SJ = SJnum; ROM(1).SensType = 'Q'; ROM(1).ROMType = "single"; ROM(1).AbsRel = "abs"; ROM(1).SensN = 1; ROM(1).ConstType = indtot;
ROM(1).Cont = QROM01sing;
ROM(2).TR = TRnum; ROM(2).SJ = SJnum; ROM(2).SensType = 'Q'; ROM(2).ROMType = "single"; ROM(2).AbsRel = "abs"; ROM(2).SensN = 2; ROM(2).ConstType = indtot;
ROM(2).Cont = QROM02sing;
ROM(3).TR = TRnum; ROM(3).SJ = SJnum; ROM(3).SensType = 'Q'; ROM(3).ROMType = "single"; ROM(3).AbsRel = "abs"; ROM(3).SensN = 3; ROM(3).ConstType = indtot;
ROM(3).Cont = QROM03sing;
ROM(4).TR = TRnum; ROM(4).SJ = SJnum; ROM(4).SensType = 'Q'; ROM(4).ROMType = "single"; ROM(4).AbsRel = "abs"; ROM(4).SensN = 4; ROM(4).ConstType = indtot;
ROM(4).Cont = QROM04sing;
ROM(5).TR = TRnum; ROM(5).SJ = SJnum; ROM(5).SensType = 'Q'; ROM(5).ROMType = "single"; ROM(5).AbsRel = "abs"; ROM(5).SensN = 5; ROM(5).ConstType = indtot;
ROM(5).Cont = QROM05sing;

ROM(6).TR = TRnum; ROM(6).SJ = SJnum; ROM(6).SensType = 'Q'; ROM(6).ROMType = "single"; ROM(6).AbsRel = "rel"; ROM(6).SensN = 1; ROM(6).ConstType = indtot;
ROM(6).Cont = QROM0102sing;
ROM(7).TR = TRnum; ROM(7).SJ = SJnum; ROM(7).SensType = 'Q'; ROM(7).ROMType = "single"; ROM(7).AbsRel = "rel"; ROM(7).SensN = 2; ROM(7).ConstType = indtot;
ROM(7).Cont = QROM0203sing;
ROM(8).TR = TRnum; ROM(8).SJ = SJnum; ROM(8).SensType = 'Q'; ROM(8).ROMType = "single"; ROM(8).AbsRel = "rel"; ROM(8).SensN = 3; ROM(8).ConstType = indtot;
ROM(8).Cont = QROM0304sing;
ROM(9).TR = TRnum; ROM(9).SJ = SJnum; ROM(9).SensType = 'Q'; ROM(9).ROMType = "single"; ROM(9).AbsRel = "rel"; ROM(9).SensN = 4; ROM(9).ConstType = indtot;
ROM(9).Cont = QROM0405sing;

ROM(10).TR = TRnum; ROM(10).SJ = SJnum; ROM(10).SensType = 'A'; ROM(10).ROMType = "single"; ROM(10).AbsRel = "abs"; ROM(10).SensN = 1; ROM(10).ConstType = indtot;
ROM(10).Cont = AROM01sing;
ROM(11).TR = TRnum; ROM(11).SJ = SJnum; ROM(11).SensType = 'A'; ROM(11).ROMType = "single"; ROM(11).AbsRel = "abs"; ROM(11).SensN = 2; ROM(11).ConstType = indtot;
ROM(11).Cont = AROM02sing;
ROM(12).TR = TRnum; ROM(12).SJ = SJnum; ROM(12).SensType = 'A'; ROM(12).ROMType = "single"; ROM(12).AbsRel = "abs"; ROM(12).SensN = 3; ROM(12).ConstType = indtot;
ROM(12).Cont = AROM03sing;
ROM(13).TR = TRnum; ROM(13).SJ = SJnum; ROM(13).SensType = 'A'; ROM(13).ROMType = "single"; ROM(13).AbsRel = "abs"; ROM(13).SensN = 4; ROM(13).ConstType = indtot;
ROM(13).Cont = AROM04sing;
ROM(14).TR = TRnum; ROM(14).SJ = SJnum; ROM(14).SensType = 'A'; ROM(14).ROMType = "single"; ROM(14).AbsRel = "abs"; ROM(14).SensN = 5; ROM(14).ConstType = indtot;
ROM(14).Cont = AROM05sing;

ROM(15).TR = TRnum; ROM(15).SJ = SJnum; ROM(15).SensType = 'A'; ROM(15).ROMType = "single"; ROM(15).AbsRel = "rel"; ROM(15).SensN = 1; ROM(15).ConstType = indtot;
ROM(15).Cont = AROM0102sing;
ROM(16).TR = TRnum; ROM(16).SJ = SJnum; ROM(16).SensType = 'A'; ROM(16).ROMType = "single"; ROM(16).AbsRel = "rel"; ROM(16).SensN = 2; ROM(16).ConstType = indtot;
ROM(16).Cont = AROM0203sing;
ROM(17).TR = TRnum; ROM(17).SJ = SJnum; ROM(17).SensType = 'A'; ROM(17).ROMType = "single"; ROM(17).AbsRel = "rel"; ROM(17).SensN = 3; ROM(17).ConstType = indtot;
ROM(17).Cont = AROM0304sing;
ROM(18).TR = TRnum; ROM(18).SJ = SJnum; ROM(18).SensType = 'A'; ROM(18).ROMType = "single"; ROM(18).AbsRel = "rel"; ROM(18).SensN = 4; ROM(18).ConstType = indtot;
ROM(18).Cont = AROM0405sing;


ROM(19).TR = TRnum; ROM(19).SJ = SJnum; ROM(19).SensType = 'Q'; ROM(19).ROMType = "multi"; ROM(19).AbsRel = "abs"; ROM(19).SensN = 1; ROM(19).ConstType = indtot;
ROM(19).Cont = QROM01multi;
ROM(20).TR = TRnum; ROM(20).SJ = SJnum; ROM(20).SensType = 'Q'; ROM(20).ROMType = "multi"; ROM(20).AbsRel = "abs"; ROM(20).SensN = 2; ROM(20).ConstType = indtot;
ROM(20).Cont = QROM02multi;
ROM(21).TR = TRnum; ROM(21).SJ = SJnum; ROM(21).SensType = 'Q'; ROM(21).ROMType = "multi"; ROM(21).AbsRel = "abs"; ROM(21).SensN = 3; ROM(21).ConstType = indtot;
ROM(21).Cont = QROM03multi;
ROM(22).TR = TRnum; ROM(22).SJ = SJnum; ROM(22).SensType = 'Q'; ROM(22).ROMType = "multi"; ROM(22).AbsRel = "abs"; ROM(22).SensN = 4; ROM(22).ConstType = indtot;
ROM(22).Cont = QROM04multi;
ROM(23).TR = TRnum; ROM(23).SJ = SJnum; ROM(23).SensType = 'Q'; ROM(23).ROMType = "multi"; ROM(23).AbsRel = "abs"; ROM(23).SensN = 5; ROM(23).ConstType = indtot;
ROM(23).Cont = QROM05multi;

ROM(24).TR = TRnum; ROM(24).SJ = SJnum; ROM(24).SensType = 'Q'; ROM(24).ROMType = "multi"; ROM(24).AbsRel = "rel"; ROM(24).SensN = 1; ROM(24).ConstType = indtot;
ROM(24).Cont = QROM0102multi;
ROM(25).TR = TRnum; ROM(25).SJ = SJnum; ROM(25).SensType = 'Q'; ROM(25).ROMType = "multi"; ROM(25).AbsRel = "rel"; ROM(25).SensN = 2; ROM(25).ConstType = indtot;
ROM(25).Cont = QROM0203multi;
ROM(26).TR = TRnum; ROM(26).SJ = SJnum; ROM(26).SensType = 'Q'; ROM(26).ROMType = "multi"; ROM(26).AbsRel = "rel"; ROM(26).SensN = 3; ROM(26).ConstType = indtot;
ROM(26).Cont = QROM0304multi;
ROM(27).TR = TRnum; ROM(27).SJ = SJnum; ROM(27).SensType = 'Q'; ROM(27).ROMType = "multi"; ROM(27).AbsRel = "rel"; ROM(27).SensN = 4; ROM(27).ConstType = indtot;
ROM(27).Cont = QROM0405multi;

ROM(28).TR = TRnum; ROM(28).SJ = SJnum; ROM(28).SensType = 'A'; ROM(28).ROMType = "multi"; ROM(28).AbsRel = "abs"; ROM(28).SensN = 1; ROM(28).ConstType = indtot;
ROM(28).Cont = AROM01multi;
ROM(29).TR = TRnum; ROM(29).SJ = SJnum; ROM(29).SensType = 'A'; ROM(29).ROMType = "multi"; ROM(29).AbsRel = "abs"; ROM(29).SensN = 2; ROM(29).ConstType = indtot;
ROM(29).Cont = AROM02multi;
ROM(30).TR = TRnum; ROM(30).SJ = SJnum; ROM(30).SensType = 'A'; ROM(30).ROMType = "multi"; ROM(30).AbsRel = "abs"; ROM(30).SensN = 3; ROM(30).ConstType = indtot;
ROM(30).Cont = AROM03multi;
ROM(31).TR = TRnum; ROM(31).SJ = SJnum; ROM(31).SensType = 'A'; ROM(31).ROMType = "multi"; ROM(31).AbsRel = "abs"; ROM(31).SensN = 4; ROM(31).ConstType = indtot;
ROM(31).Cont = AROM04multi;
ROM(32).TR = TRnum; ROM(32).SJ = SJnum; ROM(32).SensType = 'A'; ROM(32).ROMType = "multi"; ROM(32).AbsRel = "abs"; ROM(32).SensN = 5; ROM(32).ConstType = indtot;
ROM(32).Cont = AROM05multi;

ROM(33).TR = TRnum; ROM(33).SJ = SJnum; ROM(33).SensType = 'A'; ROM(33).ROMType = "multi"; ROM(33).AbsRel = "rel"; ROM(33).SensN = 1; ROM(33).ConstType = indtot;
ROM(33).Cont = AROM0102multi;
ROM(34).TR = TRnum; ROM(34).SJ = SJnum; ROM(34).SensType = 'A'; ROM(34).ROMType = "multi"; ROM(34).AbsRel = "rel"; ROM(34).SensN = 2; ROM(34).ConstType = indtot;
ROM(34).Cont = AROM0203multi;
ROM(35).TR = TRnum; ROM(35).SJ = SJnum; ROM(35).SensType = 'A'; ROM(35).ROMType = "multi"; ROM(35).AbsRel = "rel"; ROM(35).SensN = 3; ROM(35).ConstType = indtot;
ROM(35).Cont = AROM0304multi;
ROM(36).TR = TRnum; ROM(36).SJ = SJnum; ROM(36).SensType = 'A'; ROM(36).ROMType = "multi"; ROM(36).AbsRel = "rel"; ROM(36).SensN = 4; ROM(36).ConstType = indtot;
ROM(36).Cont = AROM0405multi;

% New thoracic segment data
ROM(37).TR = TRnum; ROM(37).SJ = SJnum; ROM(37).SensType = 'Q'; ROM(37).ROMType = "single"; ROM(37).AbsRel = "rel"; ROM(37).SensN = 5; ROM(37).ConstType = indtot;
ROM(37).Cont = QROM0204sing;
ROM(38).TR = TRnum; ROM(38).SJ = SJnum; ROM(38).SensType = 'A'; ROM(38).ROMType = "single"; ROM(38).AbsRel = "rel"; ROM(38).SensN = 5; ROM(38).ConstType = indtot;
ROM(38).Cont = AROM0204sing;
ROM(39).TR = TRnum; ROM(39).SJ = SJnum; ROM(39).SensType = 'Q'; ROM(39).ROMType = "multi"; ROM(39).AbsRel = "rel"; ROM(39).SensN = 5; ROM(39).ConstType = indtot;
ROM(39).Cont = QROM0204multi;
ROM(40).TR = TRnum; ROM(40).SJ = SJnum; ROM(40).SensType = 'A'; ROM(40).ROMType = "multi"; ROM(40).AbsRel = "rel"; ROM(40).SensN = 5; ROM(40).ConstType = indtot;
ROM(40).Cont = AROM0204multi;

%% Goodness of fit: root mean square error (RMSE), coefficient of determmination (r^2) and maximum absolute error (MAE)

RMSE(1).TR = TRnum; RMSE(1).SJ = SJnum; RMSE(1).AngType = 'F'; RMSE(1).AbsRel = "abs"; RMSE(1).FullSgnrm = "full"; RMSE(1).SensN = 1; RMSE(1).ConstType = indtot;
RMSE(1).Cont = gfit(QF01(indseg01(1,1):indseg01(end,end)),AF01(indseg01(1,1):indseg01(end,end)),'3');
RMSE(2).TR = TRnum; RMSE(2).SJ = SJnum; RMSE(2).AngType = 'F'; RMSE(2).AbsRel = "abs"; RMSE(2).FullSgnrm = "full"; RMSE(2).SensN = 2; RMSE(2).ConstType = indtot;
RMSE(2).Cont = gfit(QF02(indseg02(1,1):indseg02(end,end)),AF02(indseg02(1,1):indseg02(end,end)),'3');
RMSE(3).TR = TRnum; RMSE(3).SJ = SJnum; RMSE(3).AngType = 'F'; RMSE(3).AbsRel = "abs"; RMSE(3).FullSgnrm = "full"; RMSE(3).SensN = 3; RMSE(3).ConstType = indtot;
RMSE(3).Cont = gfit(QF03(indseg03(1,1):indseg03(end,end)),AF03(indseg03(1,1):indseg03(end,end)),'3');
RMSE(4).TR = TRnum; RMSE(4).SJ = SJnum; RMSE(4).AngType = 'F'; RMSE(4).AbsRel = "abs"; RMSE(4).FullSgnrm = "full"; RMSE(4).SensN = 4; RMSE(4).ConstType = indtot;
RMSE(4).Cont = gfit(QF04(indseg04(1,1):indseg04(end,end)),AF04(indseg04(1,1):indseg04(end,end)),'3');
RMSE(5).TR = TRnum; RMSE(5).SJ = SJnum; RMSE(5).AngType = 'F'; RMSE(5).AbsRel = "abs"; RMSE(5).FullSgnrm = "full"; RMSE(5).SensN = 5; RMSE(5).ConstType = indtot;
RMSE(5).Cont = gfit(QF05(indseg05(1,1):indseg05(end,end)),AF05(indseg05(1,1):indseg05(end,end)),'3');

RMSE(6).TR = TRnum; RMSE(6).SJ = SJnum; RMSE(6).AngType = 'L'; RMSE(6).AbsRel = "abs"; RMSE(6).FullSgnrm = "full"; RMSE(6).SensN = 1; RMSE(6).ConstType = indtot;
RMSE(6).Cont = gfit(QL01(indseg01(1,1):indseg01(end,end)),AL01(indseg01(1,1):indseg01(end,end)),'3');
RMSE(7).TR = TRnum; RMSE(7).SJ = SJnum; RMSE(7).AngType = 'L'; RMSE(7).AbsRel = "abs"; RMSE(7).FullSgnrm = "full"; RMSE(7).SensN = 2; RMSE(7).ConstType = indtot;
RMSE(7).Cont = gfit(QL02(indseg02(1,1):indseg02(end,end)),AL02(indseg02(1,1):indseg02(end,end)),'3');
RMSE(8).TR = TRnum; RMSE(8).SJ = SJnum; RMSE(8).AngType = 'L'; RMSE(8).AbsRel = "abs"; RMSE(8).FullSgnrm = "full"; RMSE(8).SensN = 3; RMSE(8).ConstType = indtot;
RMSE(8).Cont = gfit(QL03(indseg03(1,1):indseg03(end,end)),AL03(indseg03(1,1):indseg03(end,end)),'3');
RMSE(9).TR = TRnum; RMSE(9).SJ = SJnum; RMSE(9).AngType = 'L'; RMSE(9).AbsRel = "abs"; RMSE(9).FullSgnrm = "full"; RMSE(9).SensN = 4; RMSE(9).ConstType = indtot;
RMSE(9).Cont = gfit(QL04(indseg04(1,1):indseg04(end,end)),AL04(indseg04(1,1):indseg04(end,end)),'3');
RMSE(10).TR = TRnum; RMSE(10).SJ = SJnum; RMSE(10).AngType = 'L'; RMSE(10).AbsRel = "abs"; RMSE(10).FullSgnrm = "full"; RMSE(10).SensN = 5; RMSE(10).ConstType = indtot;
RMSE(10).Cont = gfit(QL05(indseg05(1,1):indseg05(end,end)),AL05(indseg05(1,1):indseg05(end,end)),'3');

RMSE(11).TR = TRnum; RMSE(11).SJ = SJnum; RMSE(11).AngType = 'T'; RMSE(11).AbsRel = "abs"; RMSE(11).FullSgnrm = "full"; RMSE(11).SensN = 1; RMSE(11).ConstType = indtot;
RMSE(11).Cont = gfit(QT01(indseg01(1,1):indseg01(end,end)),AT01(indseg01(1,1):indseg01(end,end)),'3');
RMSE(12).TR = TRnum; RMSE(12).SJ = SJnum; RMSE(12).AngType = 'T'; RMSE(12).AbsRel = "abs"; RMSE(12).FullSgnrm = "full"; RMSE(12).SensN = 2; RMSE(12).ConstType = indtot;
RMSE(12).Cont = gfit(QT02(indseg02(1,1):indseg02(end,end)),AT02(indseg02(1,1):indseg02(end,end)),'3');
RMSE(13).TR = TRnum; RMSE(13).SJ = SJnum; RMSE(13).AngType = 'T'; RMSE(13).AbsRel = "abs"; RMSE(13).FullSgnrm = "full"; RMSE(13).SensN = 3; RMSE(13).ConstType = indtot;
RMSE(13).Cont = gfit(QT03(indseg03(1,1):indseg03(end,end)),AT03(indseg03(1,1):indseg03(end,end)),'3');
RMSE(14).TR = TRnum; RMSE(14).SJ = SJnum; RMSE(14).AngType = 'T'; RMSE(14).AbsRel = "abs"; RMSE(14).FullSgnrm = "full"; RMSE(14).SensN = 4; RMSE(14).ConstType = indtot;
RMSE(14).Cont = gfit(QT04(indseg04(1,1):indseg04(end,end)),AT04(indseg04(1,1):indseg04(end,end)),'3');
RMSE(15).TR = TRnum; RMSE(15).SJ = SJnum; RMSE(15).AngType = 'T'; RMSE(15).AbsRel = "abs"; RMSE(15).FullSgnrm = "full"; RMSE(15).SensN = 5; RMSE(15).ConstType = indtot;
RMSE(15).Cont = gfit(QT05(indseg05(1,1):indseg05(end,end)),AT05(indseg05(1,1):indseg05(end,end)),'3');

RMSE(16).TR = TRnum; RMSE(16).SJ = SJnum; RMSE(16).AngType = 'F'; RMSE(16).AbsRel = "rel"; RMSE(16).FullSgnrm = "full"; RMSE(16).SensN = 1; RMSE(16).ConstType = indtot;
RMSE(16).Cont = gfit(QF0102(indseg0102(1,1):indseg0102(end,end)),AF0102(indseg0102(1,1):indseg0102(end,end)),'3');
RMSE(17).TR = TRnum; RMSE(17).SJ = SJnum; RMSE(17).AngType = 'F'; RMSE(17).AbsRel = "rel"; RMSE(17).FullSgnrm = "full"; RMSE(17).SensN = 2; RMSE(17).ConstType = indtot;
RMSE(17).Cont = gfit(QF0203(indseg0203(1,1):indseg0203(end,end)),AF0203(indseg0203(1,1):indseg0203(end,end)),'3');
RMSE(18).TR = TRnum; RMSE(18).SJ = SJnum; RMSE(18).AngType = 'F'; RMSE(18).AbsRel = "rel"; RMSE(18).FullSgnrm = "full"; RMSE(18).SensN = 3; RMSE(18).ConstType = indtot;
RMSE(18).Cont = gfit(QF0304(indseg0304(1,1):indseg0304(end,end)),AF0304(indseg0304(1,1):indseg0304(end,end)),'3');
RMSE(19).TR = TRnum; RMSE(19).SJ = SJnum; RMSE(19).AngType = 'F'; RMSE(19).AbsRel = "rel"; RMSE(19).FullSgnrm = "full"; RMSE(19).SensN = 4; RMSE(19).ConstType = indtot;
RMSE(19).Cont = gfit(QF0405(indseg0405(1,1):indseg0405(end,end)),AF0405(indseg0405(1,1):indseg0405(end,end)),'3');

RMSE(20).TR = TRnum; RMSE(20).SJ = SJnum; RMSE(20).AngType = 'L'; RMSE(20).AbsRel = "rel"; RMSE(20).FullSgnrm = "full"; RMSE(20).SensN = 1; RMSE(20).ConstType = indtot;
RMSE(20).Cont = gfit(QL0102(indseg0102(1,1):indseg0102(end,end)),AL0102(indseg0102(1,1):indseg0102(end,end)),'3');
RMSE(21).TR = TRnum; RMSE(21).SJ = SJnum; RMSE(21).AngType = 'L'; RMSE(21).AbsRel = "rel"; RMSE(21).FullSgnrm = "full"; RMSE(21).SensN = 2; RMSE(21).ConstType = indtot;
RMSE(21).Cont = gfit(QL0203(indseg0203(1,1):indseg0203(end,end)),AL0203(indseg0203(1,1):indseg0203(end,end)),'3');
RMSE(22).TR = TRnum; RMSE(22).SJ = SJnum; RMSE(22).AngType = 'L'; RMSE(22).AbsRel = "rel"; RMSE(22).FullSgnrm = "full"; RMSE(22).SensN = 3; RMSE(22).ConstType = indtot;
RMSE(22).Cont = gfit(QL0304(indseg0304(1,1):indseg0304(end,end)),AL0304(indseg0304(1,1):indseg0304(end,end)),'3');
RMSE(23).TR = TRnum; RMSE(23).SJ = SJnum; RMSE(23).AngType = 'L'; RMSE(23).AbsRel = "rel"; RMSE(23).FullSgnrm = "full"; RMSE(23).SensN = 4; RMSE(23).ConstType = indtot;
RMSE(23).Cont = gfit(QL0405(indseg0405(1,1):indseg0405(end,end)),AL0405(indseg0405(1,1):indseg0405(end,end)),'3');

RMSE(24).TR = TRnum; RMSE(24).SJ = SJnum; RMSE(24).AngType = 'T'; RMSE(24).AbsRel = "rel"; RMSE(24).FullSgnrm = "full"; RMSE(24).SensN = 1; RMSE(24).ConstType = indtot;
RMSE(24).Cont = gfit(QT0102(indseg0102(1,1):indseg0102(end,end)),AT0102(indseg0102(1,1):indseg0102(end,end)),'3');
RMSE(25).TR = TRnum; RMSE(25).SJ = SJnum; RMSE(25).AngType = 'T'; RMSE(25).AbsRel = "rel"; RMSE(25).FullSgnrm = "full"; RMSE(25).SensN = 2; RMSE(25).ConstType = indtot;
RMSE(25).Cont = gfit(QT0203(indseg0203(1,1):indseg0203(end,end)),AT0203(indseg0203(1,1):indseg0203(end,end)),'3');
RMSE(26).TR = TRnum; RMSE(26).SJ = SJnum; RMSE(26).AngType = 'T'; RMSE(26).AbsRel = "rel"; RMSE(26).FullSgnrm = "full"; RMSE(26).SensN = 3; RMSE(26).ConstType = indtot;
RMSE(26).Cont = gfit(QT0304(indseg0304(1,1):indseg0304(end,end)),AT0304(indseg0304(1,1):indseg0304(end,end)),'3');
RMSE(27).TR = TRnum; RMSE(27).SJ = SJnum; RMSE(27).AngType = 'T'; RMSE(27).AbsRel = "rel"; RMSE(27).FullSgnrm = "full"; RMSE(27).SensN = 4; RMSE(27).ConstType = indtot;
RMSE(27).Cont = gfit(QT0405(indseg0405(1,1):indseg0405(end,end)),AT0405(indseg0405(1,1):indseg0405(end,end)),'3');

% New thoracic segment data
RMSE(28).TR = TRnum; RMSE(28).SJ = SJnum; RMSE(28).AngType = 'F'; RMSE(28).AbsRel = "rel"; RMSE(28).FullSgnrm = "full"; RMSE(28).SensN = 5; RMSE(28).ConstType = indtot;
RMSE(28).Cont = gfit(QF0204(indseg0204(1,1):indseg0204(end,end)),AF0204(indseg0204(1,1):indseg0204(end,end)),'3');
RMSE(29).TR = TRnum; RMSE(29).SJ = SJnum; RMSE(29).AngType = 'L'; RMSE(29).AbsRel = "rel"; RMSE(29).FullSgnrm = "full"; RMSE(29).SensN = 5; RMSE(29).ConstType = indtot;
RMSE(29).Cont = gfit(QL0204(indseg0204(1,1):indseg0204(end,end)),AL0204(indseg0204(1,1):indseg0204(end,end)),'3');
RMSE(30).TR = TRnum; RMSE(30).SJ = SJnum; RMSE(30).AngType = 'T'; RMSE(30).AbsRel = "rel"; RMSE(30).FullSgnrm = "full"; RMSE(30).SensN = 5; RMSE(30).ConstType = indtot;
RMSE(30).Cont = gfit(QT0204(indseg0204(1,1):indseg0204(end,end)),AT0204(indseg0204(1,1):indseg0204(end,end)),'3');


rSqu(1).TR = TRnum; rSqu(1).SJ = SJnum; rSqu(1).AngType = 'F'; rSqu(1).AbsRel = "abs"; rSqu(1).FullSgnrm = "full"; rSqu(1).SensN = 1; rSqu(1).ConstType = indtot;
rSqu(1).Cont = gfit(QF01(indseg01(1,1):indseg01(end,end)),AF01(indseg01(1,1):indseg01(end,end)),'8');
rSqu(2).TR = TRnum; rSqu(2).SJ = SJnum; rSqu(2).AngType = 'F'; rSqu(2).AbsRel = "abs"; rSqu(2).FullSgnrm = "full"; rSqu(2).SensN = 2; rSqu(2).ConstType = indtot;
rSqu(2).Cont = gfit(QF02(indseg02(1,1):indseg02(end,end)),AF02(indseg02(1,1):indseg02(end,end)),'8');
rSqu(3).TR = TRnum; rSqu(3).SJ = SJnum; rSqu(3).AngType = 'F'; rSqu(3).AbsRel = "abs"; rSqu(3).FullSgnrm = "full"; rSqu(3).SensN = 3; rSqu(3).ConstType = indtot;
rSqu(3).Cont = gfit(QF03(indseg03(1,1):indseg03(end,end)),AF03(indseg03(1,1):indseg03(end,end)),'8');
rSqu(4).TR = TRnum; rSqu(4).SJ = SJnum; rSqu(4).AngType = 'F'; rSqu(4).AbsRel = "abs"; rSqu(4).FullSgnrm = "full"; rSqu(4).SensN = 4; rSqu(4).ConstType = indtot;
rSqu(4).Cont = gfit(QF04(indseg04(1,1):indseg04(end,end)),AF04(indseg04(1,1):indseg04(end,end)),'8');
rSqu(5).TR = TRnum; rSqu(5).SJ = SJnum; rSqu(5).AngType = 'F'; rSqu(5).AbsRel = "abs"; rSqu(5).FullSgnrm = "full"; rSqu(5).SensN = 5; rSqu(5).ConstType = indtot;
rSqu(5).Cont = gfit(QF05(indseg05(1,1):indseg05(end,end)),AF05(indseg05(1,1):indseg05(end,end)),'8');

rSqu(6).TR = TRnum; rSqu(6).SJ = SJnum; rSqu(6).AngType = 'L'; rSqu(6).AbsRel = "abs"; rSqu(6).FullSgnrm = "full"; rSqu(6).SensN = 1; rSqu(6).ConstType = indtot;
rSqu(6).Cont = gfit(QL01(indseg01(1,1):indseg01(end,end)),AL01(indseg01(1,1):indseg01(end,end)),'8');
rSqu(7).TR = TRnum; rSqu(7).SJ = SJnum; rSqu(7).AngType = 'L'; rSqu(7).AbsRel = "abs"; rSqu(7).FullSgnrm = "full"; rSqu(7).SensN = 2; rSqu(7).ConstType = indtot;
rSqu(7).Cont = gfit(QL02(indseg02(1,1):indseg02(end,end)),AL02(indseg02(1,1):indseg02(end,end)),'8');
rSqu(8).TR = TRnum; rSqu(8).SJ = SJnum; rSqu(8).AngType = 'L'; rSqu(8).AbsRel = "abs"; rSqu(8).FullSgnrm = "full"; rSqu(8).SensN = 3; rSqu(8).ConstType = indtot;
rSqu(8).Cont = gfit(QL03(indseg03(1,1):indseg03(end,end)),AL03(indseg03(1,1):indseg03(end,end)),'8');
rSqu(9).TR = TRnum; rSqu(9).SJ = SJnum; rSqu(9).AngType = 'L'; rSqu(9).AbsRel = "abs"; rSqu(9).FullSgnrm = "full"; rSqu(9).SensN = 4; rSqu(9).ConstType = indtot;
rSqu(9).Cont = gfit(QL04(indseg04(1,1):indseg04(end,end)),AL04(indseg04(1,1):indseg04(end,end)),'8');
rSqu(10).TR = TRnum; rSqu(10).SJ = SJnum; rSqu(10).AngType = 'L'; rSqu(10).AbsRel = "abs"; rSqu(10).FullSgnrm = "full"; rSqu(10).SensN = 5; rSqu(10).ConstType = indtot;
rSqu(10).Cont = gfit(QL05(indseg05(1,1):indseg05(end,end)),AL05(indseg05(1,1):indseg05(end,end)),'8');

rSqu(11).TR = TRnum; rSqu(11).SJ = SJnum; rSqu(11).AngType = 'T'; rSqu(11).AbsRel = "abs"; rSqu(11).FullSgnrm = "full"; rSqu(11).SensN = 1; rSqu(11).ConstType = indtot;
rSqu(11).Cont = gfit(QT01(indseg01(1,1):indseg01(end,end)),AT01(indseg01(1,1):indseg01(end,end)),'8');
rSqu(12).TR = TRnum; rSqu(12).SJ = SJnum; rSqu(12).AngType = 'T'; rSqu(12).AbsRel = "abs"; rSqu(12).FullSgnrm = "full"; rSqu(12).SensN = 2; rSqu(12).ConstType = indtot;
rSqu(12).Cont = gfit(QT02(indseg02(1,1):indseg02(end,end)),AT02(indseg02(1,1):indseg02(end,end)),'8');
rSqu(13).TR = TRnum; rSqu(13).SJ = SJnum; rSqu(13).AngType = 'T'; rSqu(13).AbsRel = "abs"; rSqu(13).FullSgnrm = "full"; rSqu(13).SensN = 3; rSqu(13).ConstType = indtot;
rSqu(13).Cont = gfit(QT03(indseg03(1,1):indseg03(end,end)),AT03(indseg03(1,1):indseg03(end,end)),'8');
rSqu(14).TR = TRnum; rSqu(14).SJ = SJnum; rSqu(14).AngType = 'T'; rSqu(14).AbsRel = "abs"; rSqu(14).FullSgnrm = "full"; rSqu(14).SensN = 4; rSqu(14).ConstType = indtot;
rSqu(14).Cont = gfit(QT04(indseg04(1,1):indseg04(end,end)),AT04(indseg04(1,1):indseg04(end,end)),'8');
rSqu(15).TR = TRnum; rSqu(15).SJ = SJnum; rSqu(15).AngType = 'T'; rSqu(15).AbsRel = "abs"; rSqu(15).FullSgnrm = "full"; rSqu(15).SensN = 5; rSqu(15).ConstType = indtot;
rSqu(15).Cont = gfit(QT05(indseg05(1,1):indseg05(end,end)),AT05(indseg05(1,1):indseg05(end,end)),'8');

rSqu(16).TR = TRnum; rSqu(16).SJ = SJnum; rSqu(16).AngType = 'F'; rSqu(16).AbsRel = "rel"; rSqu(16).FullSgnrm = "full"; rSqu(16).SensN = 1; rSqu(16).ConstType = indtot;
rSqu(16).Cont = gfit(QF0102(indseg0102(1,1):indseg0102(end,end)),AF0102(indseg0102(1,1):indseg0102(end,end)),'8');
rSqu(17).TR = TRnum; rSqu(17).SJ = SJnum; rSqu(17).AngType = 'F'; rSqu(17).AbsRel = "rel"; rSqu(17).FullSgnrm = "full"; rSqu(17).SensN = 2; rSqu(17).ConstType = indtot;
rSqu(17).Cont = gfit(QF0203(indseg0203(1,1):indseg0203(end,end)),AF0203(indseg0203(1,1):indseg0203(end,end)),'8');
rSqu(18).TR = TRnum; rSqu(18).SJ = SJnum; rSqu(18).AngType = 'F'; rSqu(18).AbsRel = "rel"; rSqu(18).FullSgnrm = "full"; rSqu(18).SensN = 3; rSqu(18).ConstType = indtot;
rSqu(18).Cont = gfit(QF0304(indseg0304(1,1):indseg0304(end,end)),AF0304(indseg0304(1,1):indseg0304(end,end)),'8');
rSqu(19).TR = TRnum; rSqu(19).SJ = SJnum; rSqu(19).AngType = 'F'; rSqu(19).AbsRel = "rel"; rSqu(19).FullSgnrm = "full"; rSqu(19).SensN = 4; rSqu(19).ConstType = indtot;
rSqu(19).Cont = gfit(QF0405(indseg0405(1,1):indseg0405(end,end)),AF0405(indseg0405(1,1):indseg0405(end,end)),'8');

rSqu(20).TR = TRnum; rSqu(20).SJ = SJnum; rSqu(20).AngType = 'L'; rSqu(20).AbsRel = "rel"; rSqu(20).FullSgnrm = "full"; rSqu(20).SensN = 1; rSqu(20).ConstType = indtot;
rSqu(20).Cont = gfit(QL0102(indseg0102(1,1):indseg0102(end,end)),AL0102(indseg0102(1,1):indseg0102(end,end)),'8');
rSqu(21).TR = TRnum; rSqu(21).SJ = SJnum; rSqu(21).AngType = 'L'; rSqu(21).AbsRel = "rel"; rSqu(21).FullSgnrm = "full"; rSqu(21).SensN = 2; rSqu(21).ConstType = indtot;
rSqu(21).Cont = gfit(QL0203(indseg0203(1,1):indseg0203(end,end)),AL0203(indseg0203(1,1):indseg0203(end,end)),'8');
rSqu(22).TR = TRnum; rSqu(22).SJ = SJnum; rSqu(22).AngType = 'L'; rSqu(22).AbsRel = "rel"; rSqu(22).FullSgnrm = "full"; rSqu(22).SensN = 3; rSqu(22).ConstType = indtot;
rSqu(22).Cont = gfit(QL0304(indseg0304(1,1):indseg0304(end,end)),AL0304(indseg0304(1,1):indseg0304(end,end)),'8');
rSqu(23).TR = TRnum; rSqu(23).SJ = SJnum; rSqu(23).AngType = 'L'; rSqu(23).AbsRel = "rel"; rSqu(23).FullSgnrm = "full"; rSqu(23).SensN = 4; rSqu(23).ConstType = indtot;
rSqu(23).Cont = gfit(QL0405(indseg0405(1,1):indseg0405(end,end)),AL0405(indseg0405(1,1):indseg0405(end,end)),'8');

rSqu(24).TR = TRnum; rSqu(24).SJ = SJnum; rSqu(24).AngType = 'T'; rSqu(24).AbsRel = "rel"; rSqu(24).FullSgnrm = "full"; rSqu(24).SensN = 1; rSqu(24).ConstType = indtot;
rSqu(24).Cont = gfit(QT0102(indseg0102(1,1):indseg0102(end,end)),AT0102(indseg0102(1,1):indseg0102(end,end)),'8');
rSqu(25).TR = TRnum; rSqu(25).SJ = SJnum; rSqu(25).AngType = 'T'; rSqu(25).AbsRel = "rel"; rSqu(25).FullSgnrm = "full"; rSqu(25).SensN = 2; rSqu(25).ConstType = indtot;
rSqu(25).Cont = gfit(QT0203(indseg0203(1,1):indseg0203(end,end)),AT0203(indseg0203(1,1):indseg0203(end,end)),'8');
rSqu(26).TR = TRnum; rSqu(26).SJ = SJnum; rSqu(26).AngType = 'T'; rSqu(26).AbsRel = "rel"; rSqu(26).FullSgnrm = "full"; rSqu(26).SensN = 3; rSqu(26).ConstType = indtot;
rSqu(26).Cont = gfit(QT0304(indseg0304(1,1):indseg0304(end,end)),AT0304(indseg0304(1,1):indseg0304(end,end)),'8');
rSqu(27).TR = TRnum; rSqu(27).SJ = SJnum; rSqu(27).AngType = 'T'; rSqu(27).AbsRel = "rel"; rSqu(27).FullSgnrm = "full"; rSqu(27).SensN = 4; rSqu(27).ConstType = indtot;
rSqu(27).Cont = gfit(QT0405(indseg0405(1,1):indseg0405(end,end)),AT0405(indseg0405(1,1):indseg0405(end,end)),'8');

% New thoracic segment data
rSqu(28).TR = TRnum; rSqu(28).SJ = SJnum; rSqu(28).AngType = 'F'; rSqu(28).AbsRel = "rel"; rSqu(28).FullSgnrm = "full"; rSqu(28).SensN = 5; rSqu(28).ConstType = indtot;
rSqu(28).Cont = gfit(QF0204(indseg0204(1,1):indseg0204(end,end)),AF0204(indseg0204(1,1):indseg0204(end,end)),'8');
rSqu(29).TR = TRnum; rSqu(29).SJ = SJnum; rSqu(29).AngType = 'L'; rSqu(29).AbsRel = "rel"; rSqu(29).FullSgnrm = "full"; rSqu(29).SensN = 5; rSqu(29).ConstType = indtot;
rSqu(29).Cont = gfit(QL0204(indseg0204(1,1):indseg0204(end,end)),AL0204(indseg0204(1,1):indseg0204(end,end)),'8');
rSqu(30).TR = TRnum; rSqu(30).SJ = SJnum; rSqu(30).AngType = 'T'; rSqu(30).AbsRel = "rel"; rSqu(30).FullSgnrm = "full"; rSqu(30).SensN = 5; rSqu(30).ConstType = indtot;
rSqu(30).Cont = gfit(QT0204(indseg0204(1,1):indseg0204(end,end)),AT0204(indseg0204(1,1):indseg0204(end,end)),'8');


MAE(1).TR = TRnum; MAE(1).SJ = SJnum; MAE(1).AngType = 'F'; MAE(1).AbsRel = "abs"; MAE(1).FullSgnrm = "full"; MAE(1).SensN = 1; MAE(1).ConstType = indtot;
MAE(1).Cont = max(QF01(indseg01(1,1):indseg01(end,end))-AF01(indseg01(1,1):indseg01(end,end)));
MAE(2).TR = TRnum; MAE(2).SJ = SJnum; MAE(2).AngType = 'F'; MAE(2).AbsRel = "abs"; MAE(2).FullSgnrm = "full"; MAE(2).SensN = 2; MAE(2).ConstType = indtot;
MAE(2).Cont = max(QF02(indseg02(1,1):indseg02(end,end))-AF02(indseg02(1,1):indseg02(end,end)));
MAE(3).TR = TRnum; MAE(3).SJ = SJnum; MAE(3).AngType = 'F'; MAE(3).AbsRel = "abs"; MAE(3).FullSgnrm = "full"; MAE(3).SensN = 3; MAE(3).ConstType = indtot;
MAE(3).Cont = max(QF03(indseg03(1,1):indseg03(end,end))-AF03(indseg03(1,1):indseg03(end,end)));
MAE(4).TR = TRnum; MAE(4).SJ = SJnum; MAE(4).AngType = 'F'; MAE(4).AbsRel = "abs"; MAE(4).FullSgnrm = "full"; MAE(4).SensN = 4; MAE(4).ConstType = indtot;
MAE(4).Cont = max(QF04(indseg04(1,1):indseg04(end,end))-AF04(indseg04(1,1):indseg04(end,end)));
MAE(5).TR = TRnum; MAE(5).SJ = SJnum; MAE(5).AngType = 'F'; MAE(5).AbsRel = "abs"; MAE(5).FullSgnrm = "full"; MAE(5).SensN = 5; MAE(5).ConstType = indtot;
MAE(5).Cont = max(QF05(indseg05(1,1):indseg05(end,end))-AF05(indseg05(1,1):indseg05(end,end)));

MAE(6).TR = TRnum; MAE(6).SJ = SJnum; MAE(6).AngType = 'L'; MAE(6).AbsRel = "abs"; MAE(6).FullSgnrm = "full"; MAE(6).SensN = 1; MAE(6).ConstType = indtot;
MAE(6).Cont = max(QL01(indseg01(1,1):indseg01(end,end))-AL01(indseg01(1,1):indseg01(end,end)));
MAE(7).TR = TRnum; MAE(7).SJ = SJnum; MAE(7).AngType = 'L'; MAE(7).AbsRel = "abs"; MAE(7).FullSgnrm = "full"; MAE(7).SensN = 2; MAE(7).ConstType = indtot;
MAE(7).Cont = max(QL02(indseg02(1,1):indseg02(end,end))-AL02(indseg02(1,1):indseg02(end,end)));
MAE(8).TR = TRnum; MAE(8).SJ = SJnum; MAE(8).AngType = 'L'; MAE(8).AbsRel = "abs"; MAE(8).FullSgnrm = "full"; MAE(8).SensN = 3; MAE(8).ConstType = indtot;
MAE(8).Cont = max(QL03(indseg03(1,1):indseg03(end,end))-AL03(indseg03(1,1):indseg03(end,end)));
MAE(9).TR = TRnum; MAE(9).SJ = SJnum; MAE(9).AngType = 'L'; MAE(9).AbsRel = "abs"; MAE(9).FullSgnrm = "full"; MAE(9).SensN = 4; MAE(9).ConstType = indtot;
MAE(9).Cont = max(QL04(indseg04(1,1):indseg04(end,end))-AL04(indseg04(1,1):indseg04(end,end)));
MAE(10).TR = TRnum; MAE(10).SJ = SJnum; MAE(10).AngType = 'L'; MAE(10).AbsRel = "abs"; MAE(10).FullSgnrm = "full"; MAE(10).SensN = 5; MAE(10).ConstType = indtot;
MAE(10).Cont = max(QL05(indseg05(1,1):indseg05(end,end))-AL05(indseg05(1,1):indseg05(end,end)));

MAE(11).TR = TRnum; MAE(11).SJ = SJnum; MAE(11).AngType = 'T'; MAE(11).AbsRel = "abs"; MAE(11).FullSgnrm = "full"; MAE(11).SensN = 1; MAE(11).ConstType = indtot;
MAE(11).Cont = max(QT01(indseg01(1,1):indseg01(end,end))-AT01(indseg01(1,1):indseg01(end,end)));
MAE(12).TR = TRnum; MAE(12).SJ = SJnum; MAE(12).AngType = 'T'; MAE(12).AbsRel = "abs"; MAE(12).FullSgnrm = "full"; MAE(12).SensN = 2; MAE(12).ConstType = indtot;
MAE(12).Cont = max(QT02(indseg02(1,1):indseg02(end,end))-AT02(indseg02(1,1):indseg02(end,end)));
MAE(13).TR = TRnum; MAE(13).SJ = SJnum; MAE(13).AngType = 'T'; MAE(13).AbsRel = "abs"; MAE(13).FullSgnrm = "full"; MAE(13).SensN = 3; MAE(13).ConstType = indtot;
MAE(13).Cont = max(QT03(indseg03(1,1):indseg03(end,end))-AT03(indseg03(1,1):indseg03(end,end)));
MAE(14).TR = TRnum; MAE(14).SJ = SJnum; MAE(14).AngType = 'T'; MAE(14).AbsRel = "abs"; MAE(14).FullSgnrm = "full"; MAE(14).SensN = 4; MAE(14).ConstType = indtot;
MAE(14).Cont = max(QT04(indseg04(1,1):indseg04(end,end))-AT04(indseg04(1,1):indseg04(end,end)));
MAE(15).TR = TRnum; MAE(15).SJ = SJnum; MAE(15).AngType = 'T'; MAE(15).AbsRel = "abs"; MAE(15).FullSgnrm = "full"; MAE(15).SensN = 5; MAE(15).ConstType = indtot;
MAE(15).Cont = max(QT05(indseg05(1,1):indseg05(end,end))-AT05(indseg05(1,1):indseg05(end,end)));

MAE(16).TR = TRnum; MAE(16).SJ = SJnum; MAE(16).AngType = 'F'; MAE(16).AbsRel = "rel"; MAE(16).FullSgnrm = "full"; MAE(16).SensN = 1; MAE(16).ConstType = indtot;
MAE(16).Cont = max(QF0102(indseg0102(1,1):indseg0102(end,end))-AF0102(indseg0102(1,1):indseg0102(end,end)));
MAE(17).TR = TRnum; MAE(17).SJ = SJnum; MAE(17).AngType = 'F'; MAE(17).AbsRel = "rel"; MAE(17).FullSgnrm = "full"; MAE(17).SensN = 2; MAE(17).ConstType = indtot;
MAE(17).Cont = max(QF0203(indseg0203(1,1):indseg0203(end,end))-AF0203(indseg0203(1,1):indseg0203(end,end)));
MAE(18).TR = TRnum; MAE(18).SJ = SJnum; MAE(18).AngType = 'F'; MAE(18).AbsRel = "rel"; MAE(18).FullSgnrm = "full"; MAE(18).SensN = 3; MAE(18).ConstType = indtot;
MAE(18).Cont = max(QF0304(indseg0304(1,1):indseg0304(end,end))-AF0304(indseg0304(1,1):indseg0304(end,end)));
MAE(19).TR = TRnum; MAE(19).SJ = SJnum; MAE(19).AngType = 'F'; MAE(19).AbsRel = "rel"; MAE(19).FullSgnrm = "full"; MAE(19).SensN = 4; MAE(19).ConstType = indtot;
MAE(19).Cont = max(QF0405(indseg0405(1,1):indseg0405(end,end))-AF0405(indseg0405(1,1):indseg0405(end,end)));

MAE(20).TR = TRnum; MAE(20).SJ = SJnum; MAE(20).AngType = 'L'; MAE(20).AbsRel = "rel"; MAE(20).FullSgnrm = "full"; MAE(20).SensN = 1; MAE(20).ConstType = indtot;
MAE(20).Cont = max(QL0102(indseg0102(1,1):indseg0102(end,end))-AL0102(indseg0102(1,1):indseg0102(end,end)));
MAE(21).TR = TRnum; MAE(21).SJ = SJnum; MAE(21).AngType = 'L'; MAE(21).AbsRel = "rel"; MAE(21).FullSgnrm = "full"; MAE(21).SensN = 2; MAE(21).ConstType = indtot;
MAE(21).Cont = max(QL0203(indseg0203(1,1):indseg0203(end,end))-AL0203(indseg0203(1,1):indseg0203(end,end)));
MAE(22).TR = TRnum; MAE(22).SJ = SJnum; MAE(22).AngType = 'L'; MAE(22).AbsRel = "rel"; MAE(22).FullSgnrm = "full"; MAE(22).SensN = 3; MAE(22).ConstType = indtot;
MAE(22).Cont = max(QL0304(indseg0304(1,1):indseg0304(end,end))-AL0304(indseg0304(1,1):indseg0304(end,end)));
MAE(23).TR = TRnum; MAE(23).SJ = SJnum; MAE(23).AngType = 'L'; MAE(23).AbsRel = "rel"; MAE(23).FullSgnrm = "full"; MAE(23).SensN = 4; MAE(23).ConstType = indtot;
MAE(23).Cont = max(QL0405(indseg0405(1,1):indseg0405(end,end))-AL0405(indseg0405(1,1):indseg0405(end,end)));

MAE(24).TR = TRnum; MAE(24).SJ = SJnum; MAE(24).AngType = 'T'; MAE(24).AbsRel = "rel"; MAE(24).FullSgnrm = "full"; MAE(24).SensN = 1; MAE(24).ConstType = indtot;
MAE(24).Cont = max(QT0102(indseg0102(1,1):indseg0102(end,end))-AT0102(indseg0102(1,1):indseg0102(end,end)));
MAE(25).TR = TRnum; MAE(25).SJ = SJnum; MAE(25).AngType = 'T'; MAE(25).AbsRel = "rel"; MAE(25).FullSgnrm = "full"; MAE(25).SensN = 2; MAE(25).ConstType = indtot;
MAE(25).Cont = max(QT0203(indseg0203(1,1):indseg0203(end,end))-AT0203(indseg0203(1,1):indseg0203(end,end)));
MAE(26).TR = TRnum; MAE(26).SJ = SJnum; MAE(26).AngType = 'T'; MAE(26).AbsRel = "rel"; MAE(26).FullSgnrm = "full"; MAE(26).SensN = 3; MAE(26).ConstType = indtot;
MAE(26).Cont = max(QT0304(indseg0304(1,1):indseg0304(end,end))-AT0304(indseg0304(1,1):indseg0304(end,end)));
MAE(27).TR = TRnum; MAE(27).SJ = SJnum; MAE(27).AngType = 'T'; MAE(27).AbsRel = "rel"; MAE(27).FullSgnrm = "full"; MAE(27).SensN = 4; MAE(27).ConstType = indtot;
MAE(27).Cont = max(QT0405(indseg0405(1,1):indseg0405(end,end))-AT0405(indseg0405(1,1):indseg0405(end,end)));

% New thoracic segment data
MAE(28).TR = TRnum; MAE(28).SJ = SJnum; MAE(28).AngType = 'F'; MAE(28).AbsRel = "rel"; MAE(28).FullSgnrm = "full"; MAE(28).SensN = 5; MAE(28).ConstType = indtot;
MAE(28).Cont = max(QF0204(indseg0204(1,1):indseg0204(end,end))-AF0204(indseg0204(1,1):indseg0204(end,end)));
MAE(29).TR = TRnum; MAE(29).SJ = SJnum; MAE(29).AngType = 'L'; MAE(29).AbsRel = "rel"; MAE(29).FullSgnrm = "full"; MAE(29).SensN = 5; MAE(29).ConstType = indtot;
MAE(29).Cont = max(QL0204(indseg0204(1,1):indseg0204(end,end))-AL0204(indseg0204(1,1):indseg0204(end,end)));
MAE(30).TR = TRnum; MAE(30).SJ = SJnum; MAE(30).AngType = 'T'; MAE(30).AbsRel = "rel"; MAE(30).FullSgnrm = "full"; MAE(30).SensN = 5; MAE(30).ConstType = indtot;
MAE(30).Cont = max(QT0204(indseg0204(1,1):indseg0204(end,end))-AT0204(indseg0204(1,1):indseg0204(end,end)));

peakcnt(1).TR = TRnum; peakcnt(1).SJ = SJnum; peakcnt(1).SensN = 1; peakcnt(1).ConstType = indtot;
peakcnt(1).Cont = peakcnt01;
peakcnt(2).TR = TRnum; peakcnt(2).SJ = SJnum; peakcnt(2).SensN = 2; peakcnt(2).ConstType = indtot;
peakcnt(2).Cont = peakcnt02;
peakcnt(3).TR = TRnum; peakcnt(3).SJ = SJnum; peakcnt(3).SensN = 3; peakcnt(3).ConstType = indtot;
peakcnt(3).Cont = peakcnt03;
peakcnt(4).TR = TRnum; peakcnt(4).SJ = SJnum; peakcnt(4).SensN = 4; peakcnt(4).ConstType = indtot;
peakcnt(4).Cont = peakcnt04;
peakcnt(5).TR = TRnum; peakcnt(5).SJ = SJnum; peakcnt(5).SensN = 5; peakcnt(5).ConstType = indtot;
peakcnt(5).Cont = peakcnt05;


%% Structure variables in struct to tidily exit the function

%%%%%%%%%%%%%%%%%%%%%%%%%%%%%%%%%%%%%%%%%%%%%%%%%%%%%%%%%%%
% Ang
%%%%%%%%%%%%%%%%%%%%%%%%%%%%%%%%%%%%%%%%%%%%%%%%%%%%%%%%%%%

% Avanti absolute anatomical angles
Ang(1).TR = TRnum; Ang(1).SJ = SJnum; Ang(1).SensType = 'A'; Ang(1).AngType = 'F'; Ang(1).AbsRel = "abs"; Ang(1).SensN = 1; Ang(1).ConstType = indtot;
Ang(1).Cont = AF01;
Ang(2).TR = TRnum; Ang(2).SJ = SJnum; Ang(2).SensType = 'A'; Ang(2).AngType = 'F'; Ang(2).AbsRel = "abs"; Ang(2).SensN = 2; Ang(2).ConstType = indtot;
Ang(2).Cont = AF02;
Ang(3).TR = TRnum; Ang(3).SJ = SJnum; Ang(3).SensType = 'A'; Ang(3).AngType = 'F'; Ang(3).AbsRel = "abs"; Ang(3).SensN = 3; Ang(3).ConstType = indtot;
Ang(3).Cont = AF03;
Ang(4).TR = TRnum; Ang(4).SJ = SJnum; Ang(4).SensType = 'A'; Ang(4).AngType = 'F'; Ang(4).AbsRel = "abs"; Ang(4).SensN = 4; Ang(4).ConstType = indtot;
Ang(4).Cont = AF04;
Ang(5).TR = TRnum; Ang(5).SJ = SJnum; Ang(5).SensType = 'A'; Ang(5).AngType = 'F'; Ang(5).AbsRel = "abs"; Ang(5).SensN = 5; Ang(5).ConstType = indtot;
Ang(5).Cont = AF05;

Ang(6).TR = TRnum; Ang(6).SJ = SJnum; Ang(6).SensType = 'A'; Ang(6).AngType = 'L'; Ang(6).AbsRel = "abs"; Ang(6).SensN = 1; Ang(6).ConstType = indtot;
Ang(6).Cont = AL01;
Ang(7).TR = TRnum; Ang(7).SJ = SJnum; Ang(7).SensType = 'A'; Ang(7).AngType = 'L'; Ang(7).AbsRel = "abs"; Ang(7).SensN = 2; Ang(7).ConstType = indtot;
Ang(7).Cont = AL02;
Ang(8).TR = TRnum; Ang(8).SJ = SJnum; Ang(8).SensType = 'A'; Ang(8).AngType = 'L'; Ang(8).AbsRel = "abs"; Ang(8).SensN = 3; Ang(8).ConstType = indtot;
Ang(8).Cont = AL03;
Ang(9).TR = TRnum; Ang(9).SJ = SJnum; Ang(9).SensType = 'A'; Ang(9).AngType = 'L'; Ang(9).AbsRel = "abs"; Ang(9).SensN = 4; Ang(9).ConstType = indtot;
Ang(9).Cont = AL04;
Ang(10).TR = TRnum; Ang(10).SJ = SJnum; Ang(10).SensType = 'A'; Ang(10).AngType = 'L'; Ang(10).AbsRel = "abs"; Ang(10).SensN = 5; Ang(10).ConstType = indtot;
Ang(10).Cont = AL05;

Ang(11).TR = TRnum; Ang(11).SJ = SJnum; Ang(11).SensType = 'A'; Ang(11).AngType = 'T'; Ang(11).AbsRel = "abs"; Ang(11).SensN = 1; Ang(11).ConstType = indtot;
Ang(11).Cont = AT01;
Ang(12).TR = TRnum; Ang(12).SJ = SJnum; Ang(12).SensType = 'A'; Ang(12).AngType = 'T'; Ang(12).AbsRel = "abs"; Ang(12).SensN = 2; Ang(12).ConstType = indtot;
Ang(12).Cont = AT02;
Ang(13).TR = TRnum; Ang(13).SJ = SJnum; Ang(13).SensType = 'A'; Ang(13).AngType = 'T'; Ang(13).AbsRel = "abs"; Ang(13).SensN = 3; Ang(13).ConstType = indtot;
Ang(13).Cont = AT03;
Ang(14).TR = TRnum; Ang(14).SJ = SJnum; Ang(14).SensType = 'A'; Ang(14).AngType = 'T'; Ang(14).AbsRel = "abs"; Ang(14).SensN = 4; Ang(14).ConstType = indtot;
Ang(14).Cont = AT04;
Ang(15).TR = TRnum; Ang(15).SJ = SJnum; Ang(15).SensType = 'A'; Ang(15).AngType = 'T'; Ang(15).AbsRel = "abs"; Ang(15).SensN = 5; Ang(15).ConstType = indtot;
Ang(15).Cont = AT05;

% Qualisys absolute anatomical angles
Ang(16).TR = TRnum; Ang(16).SJ = SJnum; Ang(16).SensType = 'Q'; Ang(16).AngType = 'F'; Ang(16).AbsRel = "abs"; Ang(16).SensN = 1; Ang(16).ConstType = indtot;
Ang(16).Cont = QF01;
Ang(17).TR = TRnum; Ang(17).SJ = SJnum; Ang(17).SensType = 'Q'; Ang(17).AngType = 'F'; Ang(17).AbsRel = "abs"; Ang(17).SensN = 2; Ang(17).ConstType = indtot;
Ang(17).Cont = QF02;
Ang(18).TR = TRnum; Ang(18).SJ = SJnum; Ang(18).SensType = 'Q'; Ang(18).AngType = 'F'; Ang(18).AbsRel = "abs"; Ang(18).SensN = 3; Ang(18).ConstType = indtot;
Ang(18).Cont = QF03;
Ang(19).TR = TRnum; Ang(19).SJ = SJnum; Ang(19).SensType = 'Q'; Ang(19).AngType = 'F'; Ang(19).AbsRel = "abs"; Ang(19).SensN = 4; Ang(19).ConstType = indtot;
Ang(19).Cont = QF04;
Ang(20).TR = TRnum; Ang(20).SJ = SJnum; Ang(20).SensType = 'Q'; Ang(20).AngType = 'F'; Ang(20).AbsRel = "abs"; Ang(20).SensN = 5; Ang(20).ConstType = indtot;
Ang(20).Cont = QF05;

Ang(21).TR = TRnum; Ang(21).SJ = SJnum; Ang(21).SensType = 'Q'; Ang(21).AngType = 'L'; Ang(21).AbsRel = "abs"; Ang(21).SensN = 1; Ang(21).ConstType = indtot;
Ang(21).Cont = QL01;
Ang(22).TR = TRnum; Ang(22).SJ = SJnum; Ang(22).SensType = 'Q'; Ang(22).AngType = 'L'; Ang(22).AbsRel = "abs"; Ang(22).SensN = 2; Ang(22).ConstType = indtot;
Ang(22).Cont = QL02;
Ang(23).TR = TRnum; Ang(23).SJ = SJnum; Ang(23).SensType = 'Q'; Ang(23).AngType = 'L'; Ang(23).AbsRel = "abs"; Ang(23).SensN = 3; Ang(23).ConstType = indtot;
Ang(23).Cont = QL03;
Ang(24).TR = TRnum; Ang(24).SJ = SJnum; Ang(24).SensType = 'Q'; Ang(24).AngType = 'L'; Ang(24).AbsRel = "abs"; Ang(24).SensN = 4; Ang(24).ConstType = indtot;
Ang(24).Cont = QL04;
Ang(25).TR = TRnum; Ang(25).SJ = SJnum; Ang(25).SensType = 'Q'; Ang(25).AngType = 'L'; Ang(25).AbsRel = "abs"; Ang(25).SensN = 5; Ang(25).ConstType = indtot;
Ang(25).Cont = QL05;

Ang(26).TR = TRnum; Ang(26).SJ = SJnum; Ang(26).SensType = 'Q'; Ang(26).AngType = 'T'; Ang(26).AbsRel = "abs"; Ang(26).SensN = 1; Ang(26).ConstType = indtot;
Ang(26).Cont = QT01;
Ang(27).TR = TRnum; Ang(27).SJ = SJnum; Ang(27).SensType = 'Q'; Ang(27).AngType = 'T'; Ang(27).AbsRel = "abs"; Ang(27).SensN = 2; Ang(27).ConstType = indtot;
Ang(27).Cont = QT02;
Ang(28).TR = TRnum; Ang(28).SJ = SJnum; Ang(28).SensType = 'Q'; Ang(28).AngType = 'T'; Ang(28).AbsRel = "abs"; Ang(28).SensN = 3; Ang(28).ConstType = indtot;
Ang(28).Cont = QT03;
Ang(29).TR = TRnum; Ang(29).SJ = SJnum; Ang(29).SensType = 'Q'; Ang(29).AngType = 'T'; Ang(29).AbsRel = "abs"; Ang(29).SensN = 4; Ang(29).ConstType = indtot;
Ang(29).Cont = QT04;
Ang(30).TR = TRnum; Ang(30).SJ = SJnum; Ang(30).SensType = 'Q'; Ang(30).AngType = 'T'; Ang(30).AbsRel = "abs"; Ang(30).SensN = 5; Ang(30).ConstType = indtot;
Ang(30).Cont = QT05;


% Avanti relative anatomical angles
Ang(31).TR = TRnum; Ang(31).SJ = SJnum; Ang(31).SensType = 'A'; Ang(31).AngType = 'F'; Ang(31).AbsRel = "rel"; Ang(31).SensN = 1; Ang(31).ConstType = indtot;
Ang(31).Cont = AF0102;
Ang(32).TR = TRnum; Ang(32).SJ = SJnum; Ang(32).SensType = 'A'; Ang(32).AngType = 'F'; Ang(32).AbsRel = "rel"; Ang(32).SensN = 2; Ang(32).ConstType = indtot;
Ang(32).Cont = AF0203;
Ang(33).TR = TRnum; Ang(33).SJ = SJnum; Ang(33).SensType = 'A'; Ang(33).AngType = 'F'; Ang(33).AbsRel = "rel"; Ang(33).SensN = 3; Ang(33).ConstType = indtot;
Ang(33).Cont = AF0304;
Ang(34).TR = TRnum; Ang(34).SJ = SJnum; Ang(34).SensType = 'A'; Ang(34).AngType = 'F'; Ang(34).AbsRel = "rel"; Ang(34).SensN = 4; Ang(34).ConstType = indtot;
Ang(34).Cont = AF0405;

Ang(35).TR = TRnum; Ang(35).SJ = SJnum; Ang(35).SensType = 'A'; Ang(35).AngType = 'L'; Ang(35).AbsRel = "rel"; Ang(35).SensN = 1; Ang(35).ConstType = indtot;
Ang(35).Cont = AL0102;
Ang(36).TR = TRnum; Ang(36).SJ = SJnum; Ang(36).SensType = 'A'; Ang(36).AngType = 'L'; Ang(36).AbsRel = "rel"; Ang(36).SensN = 2; Ang(36).ConstType = indtot;
Ang(36).Cont = AL0203;
Ang(37).TR = TRnum; Ang(37).SJ = SJnum; Ang(37).SensType = 'A'; Ang(37).AngType = 'L'; Ang(37).AbsRel = "rel"; Ang(37).SensN = 3; Ang(37).ConstType = indtot;
Ang(37).Cont = AL0304;
Ang(38).TR = TRnum; Ang(38).SJ = SJnum; Ang(38).SensType = 'A'; Ang(38).AngType = 'L'; Ang(38).AbsRel = "rel"; Ang(38).SensN = 4; Ang(38).ConstType = indtot;
Ang(38).Cont = AL0405;

Ang(39).TR = TRnum; Ang(39).SJ = SJnum; Ang(39).SensType = 'A'; Ang(39).AngType = 'T'; Ang(39).AbsRel = "rel"; Ang(39).SensN = 1; Ang(39).ConstType = indtot;
Ang(39).Cont = AT0102;
Ang(40).TR = TRnum; Ang(40).SJ = SJnum; Ang(40).SensType = 'A'; Ang(40).AngType = 'T'; Ang(40).AbsRel = "rel"; Ang(40).SensN = 2; Ang(40).ConstType = indtot;
Ang(40).Cont = AT0203;
Ang(41).TR = TRnum; Ang(41).SJ = SJnum; Ang(41).SensType = 'A'; Ang(41).AngType = 'T'; Ang(41).AbsRel = "rel"; Ang(41).SensN = 3; Ang(41).ConstType = indtot;
Ang(41).Cont = AT0304;
Ang(42).TR = TRnum; Ang(42).SJ = SJnum; Ang(42).SensType = 'A'; Ang(42).AngType = 'T'; Ang(42).AbsRel = "rel"; Ang(42).SensN = 4; Ang(42).ConstType = indtot;
Ang(42).Cont = AT0405;

% Qualisys relative anatomical angles
Ang(43).TR = TRnum; Ang(43).SJ = SJnum; Ang(43).SensType = 'Q'; Ang(43).AngType = 'F'; Ang(43).AbsRel = "rel"; Ang(43).SensN = 1; Ang(43).ConstType = indtot;
Ang(43).Cont = QF0102;
Ang(44).TR = TRnum; Ang(44).SJ = SJnum; Ang(44).SensType = 'Q'; Ang(44).AngType = 'F'; Ang(44).AbsRel = "rel"; Ang(44).SensN = 2; Ang(44).ConstType = indtot;
Ang(44).Cont = QF0203;
Ang(45).TR = TRnum; Ang(45).SJ = SJnum; Ang(45).SensType = 'Q'; Ang(45).AngType = 'F'; Ang(45).AbsRel = "rel"; Ang(45).SensN = 3; Ang(45).ConstType = indtot;
Ang(45).Cont = QF0304;
Ang(46).TR = TRnum; Ang(46).SJ = SJnum; Ang(46).SensType = 'Q'; Ang(46).AngType = 'F'; Ang(46).AbsRel = "rel"; Ang(46).SensN = 4; Ang(46).ConstType = indtot;
Ang(46).Cont = QF0405;

Ang(47).TR = TRnum; Ang(47).SJ = SJnum; Ang(47).SensType = 'Q'; Ang(47).AngType = 'L'; Ang(47).AbsRel = "rel"; Ang(47).SensN = 1; Ang(47).ConstType = indtot;
Ang(47).Cont = QL0102;
Ang(48).TR = TRnum; Ang(48).SJ = SJnum; Ang(48).SensType = 'Q'; Ang(48).AngType = 'L'; Ang(48).AbsRel = "rel"; Ang(48).SensN = 2; Ang(48).ConstType = indtot;
Ang(48).Cont = QL0203;
Ang(49).TR = TRnum; Ang(49).SJ = SJnum; Ang(49).SensType = 'Q'; Ang(49).AngType = 'L'; Ang(49).AbsRel = "rel"; Ang(49).SensN = 3; Ang(49).ConstType = indtot;
Ang(49).Cont = QL0304;
Ang(50).TR = TRnum; Ang(50).SJ = SJnum; Ang(50).SensType = 'Q'; Ang(50).AngType = 'L'; Ang(50).AbsRel = "rel"; Ang(50).SensN = 4; Ang(50).ConstType = indtot;
Ang(50).Cont = QL0405;

Ang(51).TR = TRnum; Ang(51).SJ = SJnum; Ang(51).SensType = 'Q'; Ang(51).AngType = 'T'; Ang(51).AbsRel = "rel"; Ang(51).SensN = 1; Ang(51).ConstType = indtot;
Ang(51).Cont = QT0102;
Ang(52).TR = TRnum; Ang(52).SJ = SJnum; Ang(52).SensType = 'Q'; Ang(52).AngType = 'T'; Ang(52).AbsRel = "rel"; Ang(52).SensN = 2; Ang(52).ConstType = indtot;
Ang(52).Cont = QT0203;
Ang(53).TR = TRnum; Ang(53).SJ = SJnum; Ang(53).SensType = 'Q'; Ang(53).AngType = 'T'; Ang(53).AbsRel = "rel"; Ang(53).SensN = 3; Ang(53).ConstType = indtot;
Ang(53).Cont = QT0304;
Ang(54).TR = TRnum; Ang(54).SJ = SJnum; Ang(54).SensType = 'Q'; Ang(54).AngType = 'T'; Ang(54).AbsRel = "rel"; Ang(54).SensN = 4; Ang(54).ConstType = indtot;
Ang(54).Cont = QT0405;


% Avanti and Qualisys absolute Euler angles
Ang(55).TR = TRnum; Ang(55).SJ = SJnum; Ang(55).SensType = 'A'; Ang(55).AngType = 'E'; Ang(55).AbsRel = "abs"; Ang(55).SensN = 1; Ang(55).ConstType = indtot;
Ang(55).Cont = AAng01;
Ang(56).TR = TRnum; Ang(56).SJ = SJnum; Ang(56).SensType = 'A'; Ang(56).AngType = 'E'; Ang(56).AbsRel = "abs"; Ang(56).SensN = 2; Ang(56).ConstType = indtot;
Ang(56).Cont = AAng02;
Ang(57).TR = TRnum; Ang(57).SJ = SJnum; Ang(57).SensType = 'A'; Ang(57).AngType = 'E'; Ang(57).AbsRel = "abs"; Ang(57).SensN = 3; Ang(57).ConstType = indtot;
Ang(57).Cont = AAng03;
Ang(58).TR = TRnum; Ang(58).SJ = SJnum; Ang(58).SensType = 'A'; Ang(58).AngType = 'E'; Ang(58).AbsRel = "abs"; Ang(58).SensN = 4; Ang(58).ConstType = indtot;
Ang(58).Cont = AAng04;
Ang(59).TR = TRnum; Ang(59).SJ = SJnum; Ang(59).SensType = 'A'; Ang(59).AngType = 'E'; Ang(59).AbsRel = "abs"; Ang(59).SensN = 5; Ang(59).ConstType = indtot;
Ang(59).Cont = AAng05;

Ang(60).TR = TRnum; Ang(60).SJ = SJnum; Ang(60).SensType = 'Q'; Ang(60).AngType = 'E'; Ang(60).AbsRel = "abs"; Ang(60).SensN = 1; Ang(60).ConstType = indtot;
Ang(60).Cont = QAng01;
Ang(61).TR = TRnum; Ang(61).SJ = SJnum; Ang(61).SensType = 'Q'; Ang(61).AngType = 'E'; Ang(61).AbsRel = "abs"; Ang(61).SensN = 2; Ang(61).ConstType = indtot;
Ang(61).Cont = QAng02;
Ang(62).TR = TRnum; Ang(62).SJ = SJnum; Ang(62).SensType = 'Q'; Ang(62).AngType = 'E'; Ang(62).AbsRel = "abs"; Ang(62).SensN = 3; Ang(62).ConstType = indtot;
Ang(62).Cont = QAng03;
Ang(63).TR = TRnum; Ang(63).SJ = SJnum; Ang(63).SensType = 'Q'; Ang(63).AngType = 'E'; Ang(63).AbsRel = "abs"; Ang(63).SensN = 4; Ang(63).ConstType = indtot;
Ang(63).Cont = QAng04;
Ang(64).TR = TRnum; Ang(64).SJ = SJnum; Ang(64).SensType = 'Q'; Ang(64).AngType = 'E'; Ang(64).AbsRel = "abs"; Ang(64).SensN = 5; Ang(64).ConstType = indtot;
Ang(64).Cont = QAng05;

% Avanti and Qualisys relative Euler angles
Ang(65).TR = TRnum; Ang(65).SJ = SJnum; Ang(65).SensType = 'A'; Ang(65).AngType = 'E'; Ang(65).AbsRel = "rel"; Ang(65).SensN = 1; Ang(65).ConstType = indtot;
Ang(65).Cont = AAng0102;
Ang(66).TR = TRnum; Ang(66).SJ = SJnum; Ang(66).SensType = 'A'; Ang(66).AngType = 'E'; Ang(66).AbsRel = "rel"; Ang(66).SensN = 2; Ang(66).ConstType = indtot;
Ang(66).Cont = AAng0203;
Ang(67).TR = TRnum; Ang(67).SJ = SJnum; Ang(67).SensType = 'A'; Ang(67).AngType = 'E'; Ang(67).AbsRel = "rel"; Ang(67).SensN = 3; Ang(67).ConstType = indtot;
Ang(67).Cont = AAng0304;
Ang(68).TR = TRnum; Ang(68).SJ = SJnum; Ang(68).SensType = 'A'; Ang(68).AngType = 'E'; Ang(68).AbsRel = "rel"; Ang(68).SensN = 4; Ang(68).ConstType = indtot;
Ang(68).Cont = AAng0405;

Ang(69).TR = TRnum; Ang(69).SJ = SJnum; Ang(69).SensType = 'Q'; Ang(69).AngType = 'E'; Ang(69).AbsRel = "rel"; Ang(69).SensN = 1; Ang(69).ConstType = indtot;
Ang(69).Cont = QAng0102;
Ang(70).TR = TRnum; Ang(70).SJ = SJnum; Ang(70).SensType = 'Q'; Ang(70).AngType = 'E'; Ang(70).AbsRel = "rel"; Ang(70).SensN = 2; Ang(70).ConstType = indtot;
Ang(70).Cont = QAng0203;
Ang(71).TR = TRnum; Ang(71).SJ = SJnum; Ang(71).SensType = 'Q'; Ang(71).AngType = 'E'; Ang(71).AbsRel = "rel"; Ang(71).SensN = 3; Ang(71).ConstType = indtot;
Ang(71).Cont = QAng0304;
Ang(72).TR = TRnum; Ang(72).SJ = SJnum; Ang(72).SensType = 'Q'; Ang(72).AngType = 'E'; Ang(72).AbsRel = "rel"; Ang(72).SensN = 4; Ang(72).ConstType = indtot;
Ang(72).Cont = QAng0405;

% New thoracic segment data
Ang(73).TR = TRnum; Ang(73).SJ = SJnum; Ang(73).SensType = 'A'; Ang(73).AngType = 'F'; Ang(73).AbsRel = "rel"; Ang(73).SensN = 5; Ang(73).ConstType = indtot;
Ang(73).Cont = AF0204;
Ang(74).TR = TRnum; Ang(74).SJ = SJnum; Ang(74).SensType = 'A'; Ang(74).AngType = 'L'; Ang(74).AbsRel = "rel"; Ang(74).SensN = 5; Ang(74).ConstType = indtot;
Ang(74).Cont = AL0204;
Ang(75).TR = TRnum; Ang(75).SJ = SJnum; Ang(75).SensType = 'A'; Ang(75).AngType = 'T'; Ang(75).AbsRel = "rel"; Ang(75).SensN = 5; Ang(75).ConstType = indtot;
Ang(75).Cont = AT0204;
Ang(76).TR = TRnum; Ang(76).SJ = SJnum; Ang(76).SensType = 'Q'; Ang(76).AngType = 'F'; Ang(76).AbsRel = "rel"; Ang(76).SensN = 5; Ang(76).ConstType = indtot;
Ang(76).Cont = QF0204;
Ang(77).TR = TRnum; Ang(77).SJ = SJnum; Ang(77).SensType = 'Q'; Ang(77).AngType = 'L'; Ang(77).AbsRel = "rel"; Ang(77).SensN = 5; Ang(77).ConstType = indtot;
Ang(77).Cont = QL0204;
Ang(78).TR = TRnum; Ang(78).SJ = SJnum; Ang(78).SensType = 'Q'; Ang(78).AngType = 'T'; Ang(78).AbsRel = "rel"; Ang(78).SensN = 5; Ang(78).ConstType = indtot;
Ang(78).Cont = QT0204;
Ang(79).TR = TRnum; Ang(79).SJ = SJnum; Ang(79).SensType = 'A'; Ang(79).AngType = 'E'; Ang(79).AbsRel = "rel"; Ang(79).SensN = 5; Ang(79).ConstType = indtot;
Ang(79).Cont = AAng0204;
Ang(80).TR = TRnum; Ang(80).SJ = SJnum; Ang(80).SensType = 'Q'; Ang(80).AngType = 'E'; Ang(80).AbsRel = "rel"; Ang(80).SensN = 5; Ang(80).ConstType = indtot;
Ang(80).Cont = QAng0204;


%%%%%%%%%%%%%%%%%%%%%%%%%%%%%%%%%%%%%%%%%%%%%%%%%%%%%%%%%%%
% Indvalseg
%%%%%%%%%%%%%%%%%%%%%%%%%%%%%%%%%%%%%%%%%%%%%%%%%%%%%%%%%%%

% Avanti absolute anatomical angles
if autoorstruct == 'a'
    Indvalseg(1).TR = TRnum; Indvalseg(1).SJ = SJnum; Indvalseg(1).IndVal = "ind"; Indvalseg(1).AngType = "FLT"; Indvalseg(1).AbsRel = "abs"; Indvalseg(1).SensN = 1; Indvalseg(1).ConstType = indtot;
    Indvalseg(1).Cont = indseg01;
    Indvalseg(2).TR = TRnum; Indvalseg(2).SJ = SJnum; Indvalseg(2).IndVal = "ind"; Indvalseg(2).AngType = "FLT"; Indvalseg(2).AbsRel = "abs"; Indvalseg(2).SensN = 2; Indvalseg(2).ConstType = indtot;
    Indvalseg(2).Cont = indseg02;
    Indvalseg(3).TR = TRnum; Indvalseg(3).SJ = SJnum; Indvalseg(3).IndVal = "ind"; Indvalseg(3).AngType = "FLT"; Indvalseg(3).AbsRel = "abs"; Indvalseg(3).SensN = 3; Indvalseg(3).ConstType = indtot;
    Indvalseg(3).Cont = indseg03;
    Indvalseg(4).TR = TRnum; Indvalseg(4).SJ = SJnum; Indvalseg(4).IndVal = "ind"; Indvalseg(4).AngType = "FLT"; Indvalseg(4).AbsRel = "abs"; Indvalseg(4).SensN = 4; Indvalseg(4).ConstType = indtot;
    Indvalseg(4).Cont = indseg04;
    Indvalseg(5).TR = TRnum; Indvalseg(5).SJ = SJnum; Indvalseg(5).IndVal = "ind"; Indvalseg(5).AngType = "FLT"; Indvalseg(5).AbsRel = "abs"; Indvalseg(5).SensN = 5; Indvalseg(5).ConstType = indtot;
    Indvalseg(5).Cont = indseg05;

    Indvalseg(6).TR = TRnum; Indvalseg(6).SJ = SJnum; Indvalseg(6).IndVal = "val"; Indvalseg(6).AngType = "FLT"; Indvalseg(6).AbsRel = "abs"; Indvalseg(6).SensN = 1; Indvalseg(6).ConstType = indtot;
    Indvalseg(6).Cont = valseg01;
    Indvalseg(7).TR = TRnum; Indvalseg(7).SJ = SJnum; Indvalseg(7).IndVal = "val"; Indvalseg(7).AngType = "FLT"; Indvalseg(7).AbsRel = "abs"; Indvalseg(7).SensN = 2; Indvalseg(7).ConstType = indtot;
    Indvalseg(7).Cont = valseg02;
    Indvalseg(8).TR = TRnum; Indvalseg(8).SJ = SJnum; Indvalseg(8).IndVal = "val"; Indvalseg(8).AngType = "FLT"; Indvalseg(8).AbsRel = "abs"; Indvalseg(8).SensN = 3; Indvalseg(8).ConstType = indtot;
    Indvalseg(8).Cont = valseg03;
    Indvalseg(9).TR = TRnum; Indvalseg(9).SJ = SJnum; Indvalseg(9).IndVal = "val"; Indvalseg(9).AngType = "FLT"; Indvalseg(9).AbsRel = "abs"; Indvalseg(9).SensN = 4; Indvalseg(9).ConstType = indtot;
    Indvalseg(9).Cont = valseg04;
    Indvalseg(10).TR = TRnum; Indvalseg(10).SJ = SJnum; Indvalseg(10).IndVal = "val"; Indvalseg(10).AngType = "FLT"; Indvalseg(10).AbsRel = "abs"; Indvalseg(10).SensN = 5; Indvalseg(10).ConstType = indtot;
    Indvalseg(10).Cont = valseg05;

    Indvalseg(11).TR = TRnum; Indvalseg(11).SJ = SJnum; Indvalseg(11).IndVal = "ind"; Indvalseg(11).AngType = "FLT"; Indvalseg(11).AbsRel = "rel"; Indvalseg(11).SensN = 1; Indvalseg(11).ConstType = indtot;
    Indvalseg(11).Cont = indseg0102;
    Indvalseg(12).TR = TRnum; Indvalseg(12).SJ = SJnum; Indvalseg(12).IndVal = "ind"; Indvalseg(12).AngType = "FLT"; Indvalseg(12).AbsRel = "rel"; Indvalseg(12).SensN = 2; Indvalseg(12).ConstType = indtot;
    Indvalseg(12).Cont = indseg0203;
    Indvalseg(13).TR = TRnum; Indvalseg(13).SJ = SJnum; Indvalseg(13).IndVal = "ind"; Indvalseg(13).AngType = "FLT"; Indvalseg(13).AbsRel = "rel"; Indvalseg(13).SensN = 3; Indvalseg(13).ConstType = indtot;
    Indvalseg(13).Cont = indseg0304;
    Indvalseg(14).TR = TRnum; Indvalseg(14).SJ = SJnum; Indvalseg(14).IndVal = "ind"; Indvalseg(14).AngType = "FLT"; Indvalseg(14).AbsRel = "rel"; Indvalseg(14).SensN = 4; Indvalseg(14).ConstType = indtot;
    Indvalseg(14).Cont = indseg0405;

    Indvalseg(15).TR = TRnum; Indvalseg(15).SJ = SJnum; Indvalseg(15).IndVal = "val"; Indvalseg(15).AngType = "FLT"; Indvalseg(15).AbsRel = "rel"; Indvalseg(15).SensN = 1; Indvalseg(15).ConstType = indtot;
    Indvalseg(15).Cont = valseg0102;
    Indvalseg(16).TR = TRnum; Indvalseg(16).SJ = SJnum; Indvalseg(16).IndVal = "val"; Indvalseg(16).AngType = "FLT"; Indvalseg(16).AbsRel = "rel"; Indvalseg(16).SensN = 2; Indvalseg(16).ConstType = indtot;
    Indvalseg(16).Cont = valseg0203;
    Indvalseg(17).TR = TRnum; Indvalseg(17).SJ = SJnum; Indvalseg(17).IndVal = "val"; Indvalseg(17).AngType = "FLT"; Indvalseg(17).AbsRel = "rel"; Indvalseg(17).SensN = 3; Indvalseg(17).ConstType = indtot;
    Indvalseg(17).Cont = valseg0304;
    Indvalseg(18).TR = TRnum; Indvalseg(18).SJ = SJnum; Indvalseg(18).IndVal = "val"; Indvalseg(18).AngType = "FLT"; Indvalseg(18).AbsRel = "rel"; Indvalseg(18).SensN = 4; Indvalseg(18).ConstType = indtot;
    Indvalseg(18).Cont = valseg0405;

    % New thoracic segment data
    Indvalseg(19).TR = TRnum; Indvalseg(19).SJ = SJnum; Indvalseg(19).IndVal = "ind"; Indvalseg(19).AngType = "FLT"; Indvalseg(19).AbsRel = "rel"; Indvalseg(19).SensN = 5; Indvalseg(19).ConstType = indtot;
    Indvalseg(19).Cont = indseg0204;
    Indvalseg(20).TR = TRnum; Indvalseg(20).SJ = SJnum; Indvalseg(20).IndVal = "val"; Indvalseg(20).AngType = "FLT"; Indvalseg(20).AbsRel = "rel"; Indvalseg(20).SensN = 5; Indvalseg(20).ConstType = indtot;
    Indvalseg(20).Cont = valseg0204;
end

%%%%%%%%%%%%%%%%%%%%%%%%%%%%%%%%%%%%%%%%%%%%%%%%%%%%%%%%%%%
% Angsegnorm
%%%%%%%%%%%%%%%%%%%%%%%%%%%%%%%%%%%%%%%%%%%%%%%%%%%%%%%%%%%

% Avanti and Qualisys absolute Euler angles
Angsegnorm(1).TR = TRnum; Angsegnorm(1).SJ = SJnum; Angsegnorm(1).SensType = 'A'; Angsegnorm(1).AngType = 'E'; Angsegnorm(1).AbsRel = "abs"; Angsegnorm(1).SensN = 1; Angsegnorm(1).ConstType = indtot;
Angsegnorm(1).Cont = AAngsegnorm01;
Angsegnorm(2).TR = TRnum; Angsegnorm(2).SJ = SJnum; Angsegnorm(2).SensType = 'A'; Angsegnorm(2).AngType = 'E'; Angsegnorm(2).AbsRel = "abs"; Angsegnorm(2).SensN = 2; Angsegnorm(2).ConstType = indtot;
Angsegnorm(2).Cont = AAngsegnorm02;
Angsegnorm(3).TR = TRnum; Angsegnorm(3).SJ = SJnum; Angsegnorm(3).SensType = 'A'; Angsegnorm(3).AngType = 'E'; Angsegnorm(3).AbsRel = "abs"; Angsegnorm(3).SensN = 3; Angsegnorm(3).ConstType = indtot;
Angsegnorm(3).Cont = AAngsegnorm03;
Angsegnorm(4).TR = TRnum; Angsegnorm(4).SJ = SJnum; Angsegnorm(4).SensType = 'A'; Angsegnorm(4).AngType = 'E'; Angsegnorm(4).AbsRel = "abs"; Angsegnorm(4).SensN = 4; Angsegnorm(4).ConstType = indtot;
Angsegnorm(4).Cont = AAngsegnorm04;
Angsegnorm(5).TR = TRnum; Angsegnorm(5).SJ = SJnum; Angsegnorm(5).SensType = 'A'; Angsegnorm(5).AngType = 'E'; Angsegnorm(5).AbsRel = "abs"; Angsegnorm(5).SensN = 5; Angsegnorm(5).ConstType = indtot;
Angsegnorm(5).Cont = AAngsegnorm05;

Angsegnorm(6).TR = TRnum; Angsegnorm(6).SJ = SJnum; Angsegnorm(6).SensType = 'Q'; Angsegnorm(6).AngType = 'E'; Angsegnorm(6).AbsRel = "abs"; Angsegnorm(6).SensN = 1; Angsegnorm(6).ConstType = indtot;
Angsegnorm(6).Cont = QAngsegnorm01;
Angsegnorm(7).TR = TRnum; Angsegnorm(7).SJ = SJnum; Angsegnorm(7).SensType = 'Q'; Angsegnorm(7).AngType = 'E'; Angsegnorm(7).AbsRel = "abs"; Angsegnorm(7).SensN = 2; Angsegnorm(7).ConstType = indtot;
Angsegnorm(7).Cont = QAngsegnorm02;
Angsegnorm(8).TR = TRnum; Angsegnorm(8).SJ = SJnum; Angsegnorm(8).SensType = 'Q'; Angsegnorm(8).AngType = 'E'; Angsegnorm(8).AbsRel = "abs"; Angsegnorm(8).SensN = 3; Angsegnorm(8).ConstType = indtot;
Angsegnorm(8).Cont = QAngsegnorm03;
Angsegnorm(9).TR = TRnum; Angsegnorm(9).SJ = SJnum; Angsegnorm(9).SensType = 'Q'; Angsegnorm(9).AngType = 'E'; Angsegnorm(9).AbsRel = "abs"; Angsegnorm(9).SensN = 4; Angsegnorm(9).ConstType = indtot;
Angsegnorm(9).Cont = QAngsegnorm04;
Angsegnorm(10).TR = TRnum; Angsegnorm(10).SJ = SJnum; Angsegnorm(10).SensType = 'Q'; Angsegnorm(10).AngType = 'E'; Angsegnorm(10).AbsRel = "abs"; Angsegnorm(10).SensN = 5; Angsegnorm(10).ConstType = indtot;
Angsegnorm(10).Cont = QAngsegnorm05;

% Avanti and Qualisys relative Euler angles
Angsegnorm(11).TR = TRnum; Angsegnorm(11).SJ = SJnum; Angsegnorm(11).SensType = 'A'; Angsegnorm(11).AngType = 'E'; Angsegnorm(11).AbsRel = "rel"; Angsegnorm(11).SensN = 1; Angsegnorm(11).ConstType = indtot;
Angsegnorm(11).Cont = AAngsegnorm0102;
Angsegnorm(12).TR = TRnum; Angsegnorm(12).SJ = SJnum; Angsegnorm(12).SensType = 'A'; Angsegnorm(12).AngType = 'E'; Angsegnorm(12).AbsRel = "rel"; Angsegnorm(12).SensN = 2; Angsegnorm(12).ConstType = indtot;
Angsegnorm(12).Cont = AAngsegnorm0203;
Angsegnorm(13).TR = TRnum; Angsegnorm(13).SJ = SJnum; Angsegnorm(13).SensType = 'A'; Angsegnorm(13).AngType = 'E'; Angsegnorm(13).AbsRel = "rel"; Angsegnorm(13).SensN = 3; Angsegnorm(13).ConstType = indtot;
Angsegnorm(13).Cont = AAngsegnorm0304;
Angsegnorm(14).TR = TRnum; Angsegnorm(14).SJ = SJnum; Angsegnorm(14).SensType = 'A'; Angsegnorm(14).AngType = 'E'; Angsegnorm(14).AbsRel = "rel"; Angsegnorm(14).SensN = 4; Angsegnorm(14).ConstType = indtot;
Angsegnorm(14).Cont = AAngsegnorm0405;

Angsegnorm(15).TR = TRnum; Angsegnorm(15).SJ = SJnum; Angsegnorm(15).SensType = 'Q'; Angsegnorm(15).AngType = 'E'; Angsegnorm(15).AbsRel = "rel"; Angsegnorm(15).SensN = 1; Angsegnorm(15).ConstType = indtot;
Angsegnorm(15).Cont = QAngsegnorm0102;
Angsegnorm(16).TR = TRnum; Angsegnorm(16).SJ = SJnum; Angsegnorm(16).SensType = 'Q'; Angsegnorm(16).AngType = 'E'; Angsegnorm(16).AbsRel = "rel"; Angsegnorm(16).SensN = 2; Angsegnorm(16).ConstType = indtot;
Angsegnorm(16).Cont = QAngsegnorm0203;
Angsegnorm(17).TR = TRnum; Angsegnorm(17).SJ = SJnum; Angsegnorm(17).SensType = 'Q'; Angsegnorm(17).AngType = 'E'; Angsegnorm(17).AbsRel = "rel"; Angsegnorm(17).SensN = 3; Angsegnorm(17).ConstType = indtot;
Angsegnorm(17).Cont = QAngsegnorm0304;
Angsegnorm(18).TR = TRnum; Angsegnorm(18).SJ = SJnum; Angsegnorm(18).SensType = 'Q'; Angsegnorm(18).AngType = 'E'; Angsegnorm(18).AbsRel = "rel"; Angsegnorm(18).SensN = 4; Angsegnorm(18).ConstType = indtot;
Angsegnorm(18).Cont = QAngsegnorm0405;


Angsegnorm(19).TR = TRnum; Angsegnorm(19).SJ = SJnum; Angsegnorm(19).SensType = 'A'; Angsegnorm(19).AngType = 'F'; Angsegnorm(19).AbsRel = "abs"; Angsegnorm(19).SensN = 1; Angsegnorm(19).ConstType = indtot;
Angsegnorm(19).Cont = AFsegnorm01;
Angsegnorm(20).TR = TRnum; Angsegnorm(20).SJ = SJnum; Angsegnorm(20).SensType = 'A'; Angsegnorm(20).AngType = 'F'; Angsegnorm(20).AbsRel = "abs"; Angsegnorm(20).SensN = 2; Angsegnorm(20).ConstType = indtot;
Angsegnorm(20).Cont = AFsegnorm02;
Angsegnorm(21).TR = TRnum; Angsegnorm(21).SJ = SJnum; Angsegnorm(21).SensType = 'A'; Angsegnorm(21).AngType = 'F'; Angsegnorm(21).AbsRel = "abs"; Angsegnorm(21).SensN = 3; Angsegnorm(21).ConstType = indtot;
Angsegnorm(21).Cont = AFsegnorm03;
Angsegnorm(22).TR = TRnum; Angsegnorm(22).SJ = SJnum; Angsegnorm(22).SensType = 'A'; Angsegnorm(22).AngType = 'F'; Angsegnorm(22).AbsRel = "abs"; Angsegnorm(22).SensN = 4; Angsegnorm(22).ConstType = indtot;
Angsegnorm(22).Cont = AFsegnorm04;
Angsegnorm(23).TR = TRnum; Angsegnorm(23).SJ = SJnum; Angsegnorm(23).SensType = 'A'; Angsegnorm(23).AngType = 'F'; Angsegnorm(23).AbsRel = "abs"; Angsegnorm(23).SensN = 5; Angsegnorm(23).ConstType = indtot;
Angsegnorm(23).Cont = AFsegnorm05;

Angsegnorm(24).TR = TRnum; Angsegnorm(24).SJ = SJnum; Angsegnorm(24).SensType = 'A'; Angsegnorm(24).AngType = 'L'; Angsegnorm(24).AbsRel = "abs"; Angsegnorm(24).SensN = 1; Angsegnorm(24).ConstType = indtot;
Angsegnorm(24).Cont = ALsegnorm01;
Angsegnorm(25).TR = TRnum; Angsegnorm(25).SJ = SJnum; Angsegnorm(25).SensType = 'A'; Angsegnorm(25).AngType = 'L'; Angsegnorm(25).AbsRel = "abs"; Angsegnorm(25).SensN = 2; Angsegnorm(25).ConstType = indtot;
Angsegnorm(25).Cont = ALsegnorm02;
Angsegnorm(26).TR = TRnum; Angsegnorm(26).SJ = SJnum; Angsegnorm(26).SensType = 'A'; Angsegnorm(26).AngType = 'L'; Angsegnorm(26).AbsRel = "abs"; Angsegnorm(26).SensN = 3; Angsegnorm(26).ConstType = indtot;
Angsegnorm(26).Cont = ALsegnorm03;
Angsegnorm(27).TR = TRnum; Angsegnorm(27).SJ = SJnum; Angsegnorm(27).SensType = 'A'; Angsegnorm(27).AngType = 'L'; Angsegnorm(27).AbsRel = "abs"; Angsegnorm(27).SensN = 4; Angsegnorm(27).ConstType = indtot;
Angsegnorm(27).Cont = ALsegnorm04;
Angsegnorm(28).TR = TRnum; Angsegnorm(28).SJ = SJnum; Angsegnorm(28).SensType = 'A'; Angsegnorm(28).AngType = 'L'; Angsegnorm(28).AbsRel = "abs"; Angsegnorm(28).SensN = 5; Angsegnorm(28).ConstType = indtot;
Angsegnorm(28).Cont = ALsegnorm05;

Angsegnorm(29).TR = TRnum; Angsegnorm(29).SJ = SJnum; Angsegnorm(29).SensType = 'A'; Angsegnorm(29).AngType = 'T'; Angsegnorm(29).AbsRel = "abs"; Angsegnorm(29).SensN = 1; Angsegnorm(29).ConstType = indtot;
Angsegnorm(29).Cont = ATsegnorm01;
Angsegnorm(30).TR = TRnum; Angsegnorm(30).SJ = SJnum; Angsegnorm(30).SensType = 'A'; Angsegnorm(30).AngType = 'T'; Angsegnorm(30).AbsRel = "abs"; Angsegnorm(30).SensN = 2; Angsegnorm(30).ConstType = indtot;
Angsegnorm(30).Cont = ATsegnorm02;
Angsegnorm(31).TR = TRnum; Angsegnorm(31).SJ = SJnum; Angsegnorm(31).SensType = 'A'; Angsegnorm(31).AngType = 'T'; Angsegnorm(31).AbsRel = "abs"; Angsegnorm(31).SensN = 3; Angsegnorm(31).ConstType = indtot;
Angsegnorm(31).Cont = ATsegnorm03;
Angsegnorm(32).TR = TRnum; Angsegnorm(32).SJ = SJnum; Angsegnorm(32).SensType = 'A'; Angsegnorm(32).AngType = 'T'; Angsegnorm(32).AbsRel = "abs"; Angsegnorm(32).SensN = 4; Angsegnorm(32).ConstType = indtot;
Angsegnorm(32).Cont = ATsegnorm04;
Angsegnorm(33).TR = TRnum; Angsegnorm(33).SJ = SJnum; Angsegnorm(33).SensType = 'A'; Angsegnorm(33).AngType = 'T'; Angsegnorm(33).AbsRel = "abs"; Angsegnorm(33).SensN = 5; Angsegnorm(33).ConstType = indtot;
Angsegnorm(33).Cont = ATsegnorm05;


Angsegnorm(34).TR = TRnum; Angsegnorm(34).SJ = SJnum; Angsegnorm(34).SensType = 'Q'; Angsegnorm(34).AngType = 'F'; Angsegnorm(34).AbsRel = "abs"; Angsegnorm(34).SensN = 1; Angsegnorm(34).ConstType = indtot;
Angsegnorm(34).Cont = QFsegnorm01;
Angsegnorm(35).TR = TRnum; Angsegnorm(35).SJ = SJnum; Angsegnorm(35).SensType = 'Q'; Angsegnorm(35).AngType = 'F'; Angsegnorm(35).AbsRel = "abs"; Angsegnorm(35).SensN = 2; Angsegnorm(35).ConstType = indtot;
Angsegnorm(35).Cont = QFsegnorm02;
Angsegnorm(36).TR = TRnum; Angsegnorm(36).SJ = SJnum; Angsegnorm(36).SensType = 'Q'; Angsegnorm(36).AngType = 'F'; Angsegnorm(36).AbsRel = "abs"; Angsegnorm(36).SensN = 3; Angsegnorm(36).ConstType = indtot;
Angsegnorm(36).Cont = QFsegnorm03;
Angsegnorm(37).TR = TRnum; Angsegnorm(37).SJ = SJnum; Angsegnorm(37).SensType = 'Q'; Angsegnorm(37).AngType = 'F'; Angsegnorm(37).AbsRel = "abs"; Angsegnorm(37).SensN = 4; Angsegnorm(37).ConstType = indtot;
Angsegnorm(37).Cont = QFsegnorm04;
Angsegnorm(38).TR = TRnum; Angsegnorm(38).SJ = SJnum; Angsegnorm(38).SensType = 'Q'; Angsegnorm(38).AngType = 'F'; Angsegnorm(38).AbsRel = "abs"; Angsegnorm(38).SensN = 5; Angsegnorm(38).ConstType = indtot;
Angsegnorm(38).Cont = QFsegnorm05;

Angsegnorm(39).TR = TRnum; Angsegnorm(39).SJ = SJnum; Angsegnorm(39).SensType = 'Q'; Angsegnorm(39).AngType = 'L'; Angsegnorm(39).AbsRel = "abs"; Angsegnorm(39).SensN = 1; Angsegnorm(39).ConstType = indtot;
Angsegnorm(39).Cont = QLsegnorm01;
Angsegnorm(40).TR = TRnum; Angsegnorm(40).SJ = SJnum; Angsegnorm(40).SensType = 'Q'; Angsegnorm(40).AngType = 'L'; Angsegnorm(40).AbsRel = "abs"; Angsegnorm(40).SensN = 2; Angsegnorm(40).ConstType = indtot;
Angsegnorm(40).Cont = QLsegnorm02;
Angsegnorm(41).TR = TRnum; Angsegnorm(41).SJ = SJnum; Angsegnorm(41).SensType = 'Q'; Angsegnorm(41).AngType = 'L'; Angsegnorm(41).AbsRel = "abs"; Angsegnorm(41).SensN = 3; Angsegnorm(41).ConstType = indtot;
Angsegnorm(41).Cont = QLsegnorm03;
Angsegnorm(42).TR = TRnum; Angsegnorm(42).SJ = SJnum; Angsegnorm(42).SensType = 'Q'; Angsegnorm(42).AngType = 'L'; Angsegnorm(42).AbsRel = "abs"; Angsegnorm(42).SensN = 4; Angsegnorm(42).ConstType = indtot;
Angsegnorm(42).Cont = QLsegnorm04;
Angsegnorm(43).TR = TRnum; Angsegnorm(43).SJ = SJnum; Angsegnorm(43).SensType = 'Q'; Angsegnorm(43).AngType = 'L'; Angsegnorm(43).AbsRel = "abs"; Angsegnorm(43).SensN = 5; Angsegnorm(43).ConstType = indtot;
Angsegnorm(43).Cont = QLsegnorm05;

Angsegnorm(44).TR = TRnum; Angsegnorm(44).SJ = SJnum; Angsegnorm(44).SensType = 'Q'; Angsegnorm(44).AngType = 'T'; Angsegnorm(44).AbsRel = "abs"; Angsegnorm(44).SensN = 1; Angsegnorm(44).ConstType = indtot;
Angsegnorm(44).Cont = QTsegnorm01;
Angsegnorm(45).TR = TRnum; Angsegnorm(45).SJ = SJnum; Angsegnorm(45).SensType = 'Q'; Angsegnorm(45).AngType = 'T'; Angsegnorm(45).AbsRel = "abs"; Angsegnorm(45).SensN = 2; Angsegnorm(45).ConstType = indtot;
Angsegnorm(45).Cont = QTsegnorm02;
Angsegnorm(46).TR = TRnum; Angsegnorm(46).SJ = SJnum; Angsegnorm(46).SensType = 'Q'; Angsegnorm(46).AngType = 'T'; Angsegnorm(46).AbsRel = "abs"; Angsegnorm(46).SensN = 3; Angsegnorm(46).ConstType = indtot;
Angsegnorm(46).Cont = QTsegnorm03;
Angsegnorm(47).TR = TRnum; Angsegnorm(47).SJ = SJnum; Angsegnorm(47).SensType = 'Q'; Angsegnorm(47).AngType = 'T'; Angsegnorm(47).AbsRel = "abs"; Angsegnorm(47).SensN = 4; Angsegnorm(47).ConstType = indtot;
Angsegnorm(47).Cont = QTsegnorm04;
Angsegnorm(48).TR = TRnum; Angsegnorm(48).SJ = SJnum; Angsegnorm(48).SensType = 'Q'; Angsegnorm(48).AngType = 'T'; Angsegnorm(48).AbsRel = "abs"; Angsegnorm(48).SensN = 5; Angsegnorm(48).ConstType = indtot;
Angsegnorm(48).Cont = QTsegnorm05;


Angsegnorm(49).TR = TRnum; Angsegnorm(49).SJ = SJnum; Angsegnorm(49).SensType = 'A'; Angsegnorm(49).AngType = 'F'; Angsegnorm(49).AbsRel = "rel"; Angsegnorm(49).SensN = 1; Angsegnorm(49).ConstType = indtot;
Angsegnorm(49).Cont = AFsegnormdiff010102;
Angsegnorm(50).TR = TRnum; Angsegnorm(50).SJ = SJnum; Angsegnorm(50).SensType = 'A'; Angsegnorm(50).AngType = 'F'; Angsegnorm(50).AbsRel = "rel"; Angsegnorm(50).SensN = 2; Angsegnorm(50).ConstType = indtot;
Angsegnorm(50).Cont = AFsegnormdiff020203;
Angsegnorm(51).TR = TRnum; Angsegnorm(51).SJ = SJnum; Angsegnorm(51).SensType = 'A'; Angsegnorm(51).AngType = 'F'; Angsegnorm(51).AbsRel = "rel"; Angsegnorm(51).SensN = 3; Angsegnorm(51).ConstType = indtot;
Angsegnorm(51).Cont = AFsegnormdiff030304;
Angsegnorm(52).TR = TRnum; Angsegnorm(52).SJ = SJnum; Angsegnorm(52).SensType = 'A'; Angsegnorm(52).AngType = 'F'; Angsegnorm(52).AbsRel = "rel"; Angsegnorm(52).SensN = 4; Angsegnorm(52).ConstType = indtot;
Angsegnorm(52).Cont = AFsegnormdiff040405;

Angsegnorm(53).TR = TRnum; Angsegnorm(53).SJ = SJnum; Angsegnorm(53).SensType = 'A'; Angsegnorm(53).AngType = 'L'; Angsegnorm(53).AbsRel = "rel"; Angsegnorm(53).SensN = 1; Angsegnorm(53).ConstType = indtot;
Angsegnorm(53).Cont = ALsegnormdiff010102;
Angsegnorm(54).TR = TRnum; Angsegnorm(54).SJ = SJnum; Angsegnorm(54).SensType = 'A'; Angsegnorm(54).AngType = 'L'; Angsegnorm(54).AbsRel = "rel"; Angsegnorm(54).SensN = 2; Angsegnorm(54).ConstType = indtot;
Angsegnorm(54).Cont = ALsegnormdiff020203;
Angsegnorm(55).TR = TRnum; Angsegnorm(55).SJ = SJnum; Angsegnorm(55).SensType = 'A'; Angsegnorm(55).AngType = 'L'; Angsegnorm(55).AbsRel = "rel"; Angsegnorm(55).SensN = 3; Angsegnorm(55).ConstType = indtot;
Angsegnorm(55).Cont = ALsegnormdiff030304;
Angsegnorm(56).TR = TRnum; Angsegnorm(56).SJ = SJnum; Angsegnorm(56).SensType = 'A'; Angsegnorm(56).AngType = 'L'; Angsegnorm(56).AbsRel = "rel"; Angsegnorm(56).SensN = 4; Angsegnorm(56).ConstType = indtot;
Angsegnorm(56).Cont = ALsegnormdiff040405;

Angsegnorm(57).TR = TRnum; Angsegnorm(57).SJ = SJnum; Angsegnorm(57).SensType = 'A'; Angsegnorm(57).AngType = 'T'; Angsegnorm(57).AbsRel = "rel"; Angsegnorm(57).SensN = 1; Angsegnorm(57).ConstType = indtot;
Angsegnorm(57).Cont = ATsegnormdiff010102;
Angsegnorm(58).TR = TRnum; Angsegnorm(58).SJ = SJnum; Angsegnorm(58).SensType = 'A'; Angsegnorm(58).AngType = 'T'; Angsegnorm(58).AbsRel = "rel"; Angsegnorm(58).SensN = 2; Angsegnorm(58).ConstType = indtot;
Angsegnorm(58).Cont = ATsegnormdiff020203;
Angsegnorm(59).TR = TRnum; Angsegnorm(59).SJ = SJnum; Angsegnorm(59).SensType = 'A'; Angsegnorm(59).AngType = 'T'; Angsegnorm(59).AbsRel = "rel"; Angsegnorm(59).SensN = 3; Angsegnorm(59).ConstType = indtot;
Angsegnorm(59).Cont = ATsegnormdiff030304;
Angsegnorm(60).TR = TRnum; Angsegnorm(60).SJ = SJnum; Angsegnorm(60).SensType = 'A'; Angsegnorm(60).AngType = 'T'; Angsegnorm(60).AbsRel = "rel"; Angsegnorm(60).SensN = 4; Angsegnorm(60).ConstType = indtot;
Angsegnorm(60).Cont = ATsegnormdiff040405;


Angsegnorm(61).TR = TRnum; Angsegnorm(61).SJ = SJnum; Angsegnorm(61).SensType = 'Q'; Angsegnorm(61).AngType = 'F'; Angsegnorm(61).AbsRel = "rel"; Angsegnorm(61).SensN = 1; Angsegnorm(61).ConstType = indtot;
Angsegnorm(61).Cont = QFsegnormdiff010102;
Angsegnorm(62).TR = TRnum; Angsegnorm(62).SJ = SJnum; Angsegnorm(62).SensType = 'Q'; Angsegnorm(62).AngType = 'F'; Angsegnorm(62).AbsRel = "rel"; Angsegnorm(62).SensN = 2; Angsegnorm(62).ConstType = indtot;
Angsegnorm(62).Cont = QFsegnormdiff020203;
Angsegnorm(63).TR = TRnum; Angsegnorm(63).SJ = SJnum; Angsegnorm(63).SensType = 'Q'; Angsegnorm(63).AngType = 'F'; Angsegnorm(63).AbsRel = "rel"; Angsegnorm(63).SensN = 3; Angsegnorm(63).ConstType = indtot;
Angsegnorm(63).Cont = QFsegnormdiff030304;
Angsegnorm(64).TR = TRnum; Angsegnorm(64).SJ = SJnum; Angsegnorm(64).SensType = 'Q'; Angsegnorm(64).AngType = 'F'; Angsegnorm(64).AbsRel = "rel"; Angsegnorm(64).SensN = 4; Angsegnorm(64).ConstType = indtot;
Angsegnorm(64).Cont = QFsegnormdiff040405;

Angsegnorm(65).TR = TRnum; Angsegnorm(65).SJ = SJnum; Angsegnorm(65).SensType = 'Q'; Angsegnorm(65).AngType = 'L'; Angsegnorm(65).AbsRel = "rel"; Angsegnorm(65).SensN = 1; Angsegnorm(65).ConstType = indtot;
Angsegnorm(65).Cont = QLsegnormdiff010102;
Angsegnorm(66).TR = TRnum; Angsegnorm(66).SJ = SJnum; Angsegnorm(66).SensType = 'Q'; Angsegnorm(66).AngType = 'L'; Angsegnorm(66).AbsRel = "rel"; Angsegnorm(66).SensN = 2; Angsegnorm(66).ConstType = indtot;
Angsegnorm(66).Cont = QLsegnormdiff020203;
Angsegnorm(67).TR = TRnum; Angsegnorm(67).SJ = SJnum; Angsegnorm(67).SensType = 'Q'; Angsegnorm(67).AngType = 'L'; Angsegnorm(67).AbsRel = "rel"; Angsegnorm(67).SensN = 3; Angsegnorm(67).ConstType = indtot;
Angsegnorm(67).Cont = QLsegnormdiff030304;
Angsegnorm(68).TR = TRnum; Angsegnorm(68).SJ = SJnum; Angsegnorm(68).SensType = 'Q'; Angsegnorm(68).AngType = 'L'; Angsegnorm(68).AbsRel = "rel"; Angsegnorm(68).SensN = 4; Angsegnorm(68).ConstType = indtot;
Angsegnorm(68).Cont = QLsegnormdiff040405;

Angsegnorm(69).TR = TRnum; Angsegnorm(69).SJ = SJnum; Angsegnorm(69).SensType = 'Q'; Angsegnorm(69).AngType = 'T'; Angsegnorm(69).AbsRel = "rel"; Angsegnorm(69).SensN = 1; Angsegnorm(69).ConstType = indtot;
Angsegnorm(69).Cont = QTsegnormdiff010102;
Angsegnorm(70).TR = TRnum; Angsegnorm(70).SJ = SJnum; Angsegnorm(70).SensType = 'Q'; Angsegnorm(70).AngType = 'T'; Angsegnorm(70).AbsRel = "rel"; Angsegnorm(70).SensN = 2; Angsegnorm(70).ConstType = indtot;
Angsegnorm(70).Cont = QTsegnormdiff020203;
Angsegnorm(71).TR = TRnum; Angsegnorm(71).SJ = SJnum; Angsegnorm(71).SensType = 'Q'; Angsegnorm(71).AngType = 'T'; Angsegnorm(71).AbsRel = "rel"; Angsegnorm(71).SensN = 3; Angsegnorm(71).ConstType = indtot;
Angsegnorm(71).Cont = QTsegnormdiff030304;
Angsegnorm(72).TR = TRnum; Angsegnorm(72).SJ = SJnum; Angsegnorm(72).SensType = 'Q'; Angsegnorm(72).AngType = 'T'; Angsegnorm(72).AbsRel = "rel"; Angsegnorm(72).SensN = 4; Angsegnorm(72).ConstType = indtot;
Angsegnorm(72).Cont = QTsegnormdiff040405;

% New thoracic segment data
Angsegnorm(73).TR = TRnum; Angsegnorm(73).SJ = SJnum; Angsegnorm(73).SensType = 'A'; Angsegnorm(73).AngType = 'E'; Angsegnorm(73).AbsRel = "rel"; Angsegnorm(73).SensN = 5; Angsegnorm(73).ConstType = indtot;
Angsegnorm(73).Cont = AAngsegnorm0204;
Angsegnorm(74).TR = TRnum; Angsegnorm(74).SJ = SJnum; Angsegnorm(74).SensType = 'Q'; Angsegnorm(74).AngType = 'E'; Angsegnorm(74).AbsRel = "rel"; Angsegnorm(74).SensN = 5; Angsegnorm(74).ConstType = indtot;
Angsegnorm(74).Cont = QAngsegnorm0204;
Angsegnorm(75).TR = TRnum; Angsegnorm(75).SJ = SJnum; Angsegnorm(75).SensType = 'A'; Angsegnorm(75).AngType = 'F'; Angsegnorm(75).AbsRel = "rel"; Angsegnorm(75).SensN = 5; Angsegnorm(75).ConstType = indtot;
Angsegnorm(75).Cont = AFsegnormdiff050204;
Angsegnorm(76).TR = TRnum; Angsegnorm(76).SJ = SJnum; Angsegnorm(76).SensType = 'A'; Angsegnorm(76).AngType = 'L'; Angsegnorm(76).AbsRel = "rel"; Angsegnorm(76).SensN = 5; Angsegnorm(76).ConstType = indtot;
Angsegnorm(76).Cont = ALsegnormdiff050204;
Angsegnorm(77).TR = TRnum; Angsegnorm(77).SJ = SJnum; Angsegnorm(77).SensType = 'A'; Angsegnorm(77).AngType = 'T'; Angsegnorm(77).AbsRel = "rel"; Angsegnorm(77).SensN = 5; Angsegnorm(77).ConstType = indtot;
Angsegnorm(77).Cont = ATsegnormdiff050204;
Angsegnorm(78).TR = TRnum; Angsegnorm(78).SJ = SJnum; Angsegnorm(78).SensType = 'Q'; Angsegnorm(78).AngType = 'F'; Angsegnorm(78).AbsRel = "rel"; Angsegnorm(78).SensN = 5; Angsegnorm(78).ConstType = indtot;
Angsegnorm(78).Cont = QFsegnormdiff050204;
Angsegnorm(79).TR = TRnum; Angsegnorm(79).SJ = SJnum; Angsegnorm(79).SensType = 'Q'; Angsegnorm(79).AngType = 'L'; Angsegnorm(79).AbsRel = "rel"; Angsegnorm(79).SensN = 5; Angsegnorm(79).ConstType = indtot;
Angsegnorm(79).Cont = QLsegnormdiff050204;
Angsegnorm(80).TR = TRnum; Angsegnorm(80).SJ = SJnum; Angsegnorm(80).SensType = 'Q'; Angsegnorm(80).AngType = 'T'; Angsegnorm(80).AbsRel = "rel"; Angsegnorm(80).SensN = 5; Angsegnorm(80).ConstType = indtot;
Angsegnorm(80).Cont = QTsegnormdiff050204;

 
if isempty(AngFinal); AngFinal = Ang;else AngFinal = [AngFinal Ang];end
if isempty(AngsegnormFinal); AngsegnormFinal = Angsegnorm;else AngsegnormFinal = [AngsegnormFinal Angsegnorm];end
if isempty(IndvalsegFinal); IndvalsegFinal = Indvalseg;else IndvalsegFinal = [IndvalsegFinal Indvalseg];end
if isempty(peakcntFinal); peakcntFinal = peakcnt;else peakcntFinal = [peakcntFinal peakcnt];end
if isempty(RMSEFinal); RMSEFinal = RMSE;else RMSEFinal = [RMSEFinal RMSE];end
if isempty(rSquFinal); rSquFinal = rSqu;else rSquFinal = [rSquFinal rSqu];end
if isempty(MAEFinal); MAEFinal = MAE;else MAEFinal = [MAEFinal MAE];end
if isempty(ROMFinal); ROMFinal = ROM;else ROMFinal = [ROMFinal ROM];end

    end
end
