# Supplementary material for: A novel IMU-based clinical assessment protocol for Axial Spondyloarthritis: a protocol validation study
Source: PeerJ. 2021 Jan 26;9:e10623. doi: 10.7717/peerj.10623 (PMC7845531; doi:10.7717/peerj.10623)
Supplement: Supplemental Information 1 [file peerj-09-10623-s001.zip › Funcs validation paper Luca Franco/QUAL_AVA_analysis/STRUCTUREfilt.m]

function [mergedTot, logicalMtot, logicalMtotSum] = STRUCTUREfilt(structvar,varargin)
%UNTITLED3 Summary of this function goes here
%   Detailed explanation goes here
    
% Default common param values
params.TR = 1:5;
params.SJ = [7 8 9 10 11];
params.AbsRel = 'rel';
switch params.AbsRel
    case 'abs'
        params.SensN = 1:5;
    case 'rel'
        params.SensN = 1:4;
end
params.ConstType = 1;

structvarFldnms = fieldnames(structvar);

% Default specific param values
if sum(ismember(structvarFldnms,'SensType'))==1
    params.SensType = 'Q';
end
% if sum(ismember(structvarFldnms,'AngType'))==1
%     params.AngType = 'F' or 'L' or 'T';
% end
if sum(ismember(structvarFldnms,'ROMType'))==1
    params.ROMType = 'multi';
end
if sum(ismember(structvarFldnms,'IndVal'))==1
    params.IndVal = 'multi';
end
if sum(ismember(structvarFldnms,'FullSgnrm'))==1
    params.FullSgnrm = 'full';
end

params.MergedTot = 'Y';

% parse parameter value pair options
i = 1;
while length(varargin)>i
	parameter = varargin{i};
	val = varargin{i+1};
	switch upper(parameter)
		case 'TR', params.TR = val;
		case 'SJ', params.SJ = val;
		case 'ABSREL'
            params.AbsRel = val;
            if sum(ismember(varargin(1:2:end),'SensN'))==0 % If no sens number is input
                switch val
                    case 'abs' % If abs angles are wanted
                        params.SensN = 1:5; % Incluse sensors form 1 to 5
                    case 'rel' % If rel angles are wanted
                        params.SensN = 1:4; % Incluse sensors form 1 to 4
                end
            end
        case 'SENSN', params.SensN = val;
        case 'CONSTTYPE', params.ConstType = val;
		case 'SENSTYPE', params.SensType = val;
		case 'ANGTYPE', params.AngType = val;
        case 'ROMTYPE', params.ROMType = val;
        case 'INDVAL', params.IndVal = val;
        case 'FULLSGNRM', params.FullSgnrm = val;
        case 'MERGEDTOT', params.MergedTot = val;  % FIND WHAT TO DO WITH THESE
		otherwise
			error(['Unknown parameter name ' parameter])
	end % of swich statement
	i = i+2;
end
%% Loop through all TR and SensN

paramsFldnms = fieldnames(params);
for L1 = params.TR        % For all the Trials
    for L2 = params.SensN % For all the Sensors
        
        fieldToFilterBy1    = 'TR';
        valueToFilterBy1   = L1;
        listOfFilterValues1    = [structvar.(fieldToFilterBy1)];
        logicalM1 = ismember(listOfFilterValues1,valueToFilterBy1);

        fieldToFilterBy2    = 'SensN';
        valueToFilterBy2   = L2;
        listOfFilterValues2    = [structvar.(fieldToFilterBy2)];
        logicalM2 = ismember(listOfFilterValues2,valueToFilterBy2);
        
        paramtocheckIO = ismember(upper(structvarFldnms),upper(paramsFldnms)); % Which params are present in structvar
        logicalM = true(sum(paramtocheckIO)-2,size(structvar,2)); % Preallocate logical matrix
        paramtocheck = structvarFldnms(paramtocheckIO);
        
        logicalind = 1;
        for indpar = 1:length(paramtocheck)
            if strcmp(cell2mat(paramtocheck(indpar)),'TR')~=1 && strcmp(cell2mat(paramtocheck(indpar)),'SensN')~=1
                if strcmp(cell2mat(paramtocheck(indpar)),'ConstType')~=1 || params.ConstType ~= 0 % Skip ConstType evaluation when ConstType = 0
                    fieldToFilterBy     = paramtocheck(indpar);
                    valueToFilterBy     = params.(cell2mat(fieldToFilterBy));
                    listOfFilterValues  = [structvar.(cell2mat(fieldToFilterBy))];
                    logicalM(logicalind,:) = ismember(listOfFilterValues,valueToFilterBy);
                    logicalind = logicalind+1;
                end
            end
        end
        
        logicalM = [logicalM1; logicalM2; logicalM]; % TR logicalM; SensN logicalM; rest of parameters logicalM
        logicalMtot = logical(prod(logicalM));       % Logical vector (true if all logicalM col is true)
        logicalMtotSum = sum(logicalMtot);
        if sum(logicalMtot) == 0
            error('Filtered struct or part of it is empty. There might not be a match for the input parameters')
%             disp('Filtered struct or part of it is empty. There might not be a match for the input parameters');
%             pause;
        end
        
        filteredStructure = structvar(logicalMtot);  % Filter the structure
        mergedfTP = [filteredStructure(:).Cont];     % Concatenate filtered structure content

        if params.MergedTot == 'Y'
            % If mergedQtot doesn't exist create it
            if exist('mergedTot','var')==0; mergedTot = double([]); end
            % If mergedQtot is empty
            if isempty(mergedTot)
                mergedTot = mergedfTP';
            else
                if length(size(mergedfTP))==1
                    mergedTot = [mergedTot mergedfTP'];
                elseif length(size(mergedfTP))==2
                    mergedTot = cat(3,mergedTot,mergedfTP');
                else
                    error('Matrices you''re trying to concatenate have more than two dimensions')
                end
            end

        elseif params.MergedTot == 'N'
            mergedTot = mergedfTP;
        else
            error('Variable MergedTot can only accept ''Y'' or ''N'' as entries')
        end

    end
end
end
