# Supplementary material for: A novel IMU-based clinical assessment protocol for Axial Spondyloarthritis: a protocol validation study
Source: PeerJ. 2021 Jan 26;9:e10623. doi: 10.7717/peerj.10623 (PMC7845531; doi:10.7717/peerj.10623)
Supplement: Supplemental Information 1 [file peerj-09-10623-s001.zip › Funcs validation paper Luca Franco/QUAL_AVA_analysis/EMGprocess.m]

function [EMGstruct] = EMGprocess(AEMG)
% This function was modified from the original file processEMGdata.m freely
% available at https://simtk.org/projects/motonms/ on 26/03/2019 by  
% Monica Reggiani and Alice Mantoan

channelNames = { 'EMG01' 'EMG02' 'EMG03' 'EMG04' 'EMG05' 'EMG06' 'EMG07' 'EMG08' };

EMGrate=1/(AEMG(2,1)-AEMG(1,1));

% Time vector
tvec = AEMG(:,1);

% EMG matrix dimensions
EMGs = AEMG(:,2:end); % Eliminate time vector
[row, col] = size(EMGs)

% Remove mean
EMGMeanRem = NaN(row, col); % Preallocate array
for i = 1:col
    EMGMeanRem(:,i) = EMGs(:,i) - mean(EMGs(:,i));
end

% Can potentially include the BandPass filter if necessary
% here

% Rectify
rectified = abs(EMGMeanRem);

envelopeEMGs = ZeroLagButtFiltFilt((1/EMGrate), 400, 2, 'lp', rectified); %fcut was 6

maxVals = max(envelopeEMGs);

normEMGs = envelopeEMGs./maxVals; % Normalise data

EMGstruct = struct;
EMGstruct.('EMG_names') = channelNames;
EMGstruct.('Filtered_EMGs') = normEMGs;
EMGstruct.('Time') = tvec;


end

function fdata = ZeroLagButtFiltFilt(dt,fcut,order,type,data)

% dt = 1/sample frequency
% fcut = the desired upper and lower bandpass filter cut-off frequencies
% order = order of filter
% type -> 'bp' -> bandpass filter.... 'lp' -> low pass
% data = data to be filtered

% Correction for filter...as per Winter (2009)
fcut = fcut /((sqrt(2) - 1)^(0.5/order));

Wn = 2 * fcut *dt; % Normalised cutoff frequency

% Define filter coefficients
switch type
    case 'bp'
        [b,a] = butter(order, Wn);
    case 'lp'
        [b,a] = butter(order, Wn);
end

fdata = data;

% Filter data
[nRows, nCols] = size(data);

for i = 1:nCols
    fdata(:,i) = filtfilt(b,a,data(:,i));
end

end
