# Supplementary material for: A novel IMU-based clinical assessment protocol for Axial Spondyloarthritis: a protocol validation study
Source: PeerJ. 2021 Jan 26;9:e10623. doi: 10.7717/peerj.10623 (PMC7845531; doi:10.7717/peerj.10623)
Supplement: Supplemental Information 1 [file peerj-09-10623-s001.zip › Funcs validation paper Luca Franco/QUAL_AVA_analysis/RearrDelsysCol.m]

function [A] = RearrDelsysCol(DelCsv)
HeadRef = {'X[s]','"S01: EMG 1 (IM)"','X[s]','"S01: QUAT 1.W (IM)"','X[s]','"S01: QUAT 1.X (IM)"','X[s]','"S01: QUAT 1.Y (IM)"','X[s]','"S01: QUAT 1.Z (IM)"','X[s]','"L01: EMG 2 (IM)"','X[s]','"L01: QUAT 2.W (IM)"','X[s]','"L01: QUAT 2.X (IM)"','X[s]','"L01: QUAT 2.Y (IM)"','X[s]','"L01: QUAT 2.Z (IM)"','X[s]','"T06: EMG 3 (IM)"','X[s]','"T06: QUAT 3.W (IM)"','X[s]','"T06: QUAT 3.X (IM)"','X[s]','"T06: QUAT 3.Y (IM)"','X[s]','"T06: QUAT 3.Z (IM)"','X[s]','"T01: EMG 4 (IM)"','X[s]','"T01: QUAT 4.W (IM)"','X[s]','"T01: QUAT 4.X (IM)"','X[s]','"T01: QUAT 4.Y (IM)"','X[s]','"T01: QUAT 4.Z (IM)"','X[s]','"SKL: EMG 5 (IM)"','X[s]','"SKL: QUAT 5.W (IM)"','X[s]','"SKL: QUAT 5.X (IM)"','X[s]','"SKL: QUAT 5.Y (IM)"','X[s]','"SKL: QUAT 5.Z (IM)"','X[s]','"EMG01: EMG 9"','X[s]','"EMG01: Acc 9.X"','X[s]','"EMG01: Acc 9.Y"','X[s]','"EMG01: Acc 9.Z"','X[s]','"EMG02: EMG 10"','X[s]','"EMG02: Acc 10.X"','X[s]','"EMG02: Acc 10.Y"','X[s]','"EMG02: Acc 10.Z"','X[s]','"EMG03: EMG 11"','X[s]','"EMG03: Acc 11.X"','X[s]','"EMG03: Acc 11.Y"','X[s]','"EMG03: Acc 11.Z"','X[s]','"EMG04: EMG 12"','X[s]','"EMG04: Acc 12.X"','X[s]','"EMG04: Acc 12.Y"','X[s]','"EMG04: Acc 12.Z"','X[s]','"EMG05: EMG 13"','X[s]','"EMG05: Acc 13.X"','X[s]','"EMG05: Acc 13.Y"','X[s]','"EMG05: Acc 13.Z"','X[s]','"EMG06: EMG 14"','X[s]','"EMG06: Acc 14.X"','X[s]','"EMG06: Acc 14.Y"','X[s]','"EMG06: Acc 14.Z"','X[s]','"EMG07: EMG 15"','X[s]','"EMG07: Acc 15.X"','X[s]','"EMG07: Acc 15.Y"','X[s]','"EMG07: Acc 15.Z"','X[s]','"EMG08: EMG 16"','X[s]','"EMG08: Acc 16.X"','X[s]','"EMG08: Acc 16.Y"','X[s]','"EMG08: Acc 16.Z"'};
% regexprep(): Eliminate '"' character from headers because in Trigno is present and in Avanti is not 
HeadRef = regexprep(HeadRef, '"', ''); DelCsv.colheaders = regexprep(DelCsv.colheaders, '"', '');

HeadrMatch = {'S01:' 'L01:' 'T06:' 'T01:' 'SKL:' 'EMG01:' 'EMG02:' 'EMG03:' 'EMG04:' 'EMG05:' 'EMG06:' 'EMG07:' 'EMG08:';...
              'QUAT' 'QUAT' 'QUAT' 'QUAT' 'QUAT' 'EMG'    'EMG'    'EMG'    'EMG'    'EMG'    'EMG'    'EMG'    'EMG'}';


HeadRefEven = HeadRef(2:2:end)
% Isolate part of header containing sensor name
for n = 1:length(HeadRefEven)        % For all the different headers found
    cRef = strsplit(HeadRefEven{n}); % Split text in header
%     cCsv = strsplit(DelCsvCHEven{n}); % Split text in header
    CellDiffRef(n,:) = cRef(1:3);        % Isolate first chunk of split text
%     CellDiffCsv(n,:) = cCsv(1:3);        % Isolate first chunk of split text
end

DelCsvCHEven = DelCsv.colheaders(2:2:end)
% Isolate part of header containing sensor name
for n = 1:length(DelCsvCHEven)        % For all the different headers found
%     cRef = strsplit(HeadRefEven{n}); % Split text in header
    cCsv = strsplit(DelCsvCHEven{n}); % Split text in header
%     CellDiffRef(n,:) = cRef(1:3);        % Isolate first chunk of split text
    CellDiffCsv(n,:) = cCsv(1:3);        % Isolate first chunk of split text
end

% Generate zeros quaternion for case in which QUAT header is not found
IOempty = strcmp(CellDiffCsv(:,2),'QUAT');
IOOOempty = [zeros(1,length(IOempty));IOempty'];
IOOOempty = IOOOempty(:);
quatempty = zeros(size(DelCsv.data(:,logical(IOOOempty)),1),4);
% Also generate the time vector for QUAT
A.IMU.t = DelCsv.data(:,find(IOOOempty, 1, 'first')-1);

% Generate zeros EMG for case in which EMG header is not found
IOempty = strcmp(CellDiffCsv(:,2),'EMG');
IOOOempty = [zeros(1,length(IOempty));IOempty'];
IOOOempty = IOOOempty(:);
EMGempty = zeros(size(DelCsv.data(:,logical(IOOOempty)),1),1);
% Also generate the time vector for EMG
A.EMG.t = DelCsv.data(:,find(IOOOempty, 1, 'first')-1);

for istrcmp = 1:size(HeadrMatch,1)
    IO(:,1) = strcmp(CellDiffCsv(:,1),HeadrMatch(istrcmp,1));
    IO(:,2) = strcmp(CellDiffCsv(:,2),HeadrMatch(istrcmp,2));
    IO  = logical(prod(IO,2));
    IOOO = [zeros(1,length(IO));IO'];
    IOOO = IOOO(:);
    
    if sum(IOOO) ~= 0 %if the header was found (ther is data for it)
        data = DelCsv.data(:,logical(IOOO));
    else
        if strcmp(HeadrMatch{istrcmp,2},'QUAT')
            data = quatempty;
        elseif strcmp(HeadrMatch{istrcmp,2},'EMG')
            data = EMGempty;
        end
    end
    switch HeadrMatch{istrcmp,1}
        case 'S01:'
            A.IMU.ang(1).q = data;
        case 'L01:'
            A.IMU.ang(2).q = data;
        case 'T06:'
            A.IMU.ang(3).q = data;
        case 'T01:'
            A.IMU.ang(4).q = data;
        case 'SKL:'
            A.IMU.ang(5).q = data;
        case 'EMG01:'
            A.EMG.pot(1).mV = data;
        case 'EMG02:'
            A.EMG.pot(2).mV = data;
        case 'EMG03:'
            A.EMG.pot(3).mV = data;
        case 'EMG04:'
            A.EMG.pot(4).mV = data;
        case 'EMG05:'
            A.EMG.pot(5).mV = data;
        case 'EMG06:'
            A.EMG.pot(6).mV = data;
        case 'EMG07:'
            A.EMG.pot(7).mV = data;
        case 'EMG08:'
            A.EMG.pot(8).mV = data;
    end
    
end

A.EMG.mV = [A.EMG.t A.EMG.pot.mV];

end
