# Supplementary material for: A novel IMU-based clinical assessment protocol for Axial Spondyloarthritis: a protocol validation study
Source: PeerJ. 2021 Jan 26;9:e10623. doi: 10.7717/peerj.10623 (PMC7845531; doi:10.7717/peerj.10623)
Supplement: Supplemental Information 1 [file peerj-09-10623-s001.zip › Funcs validation paper Luca Franco/QUAL_AVA_analysis/QEmatrix.m]

function [ Qvmark, Qvmarkzer, Hvmark, Qquatsag, Kquatsag, anglessag ] = QEmatrix ( v, t, tzin, Qquat, seq, TRnum_c )

if seq=='def' %Default sequence for every trial
    if TRnum_c=='TR0001'; seq='yzx';
    elseif TRnum_c=='TR0002'; seq='yzx';
    elseif TRnum_c=='TR0003'; seq='yzx';
    elseif TRnum_c=='TR0004'; seq='yzx';
    elseif TRnum_c=='TR0005'; seq='yzx';
    elseif TRnum_c=='TR0006'; seq='yzx';
    elseif TRnum_c=='TR0007'; seq='yzx';        
    end
end

q0=Qquat(:,1); q1=Qquat(:,2); q2=Qquat(:,3); q3=Qquat(:,4);  %Quaternion matrix

Qquatc = quatConj(Qquat(tzin,:));  %Conjugate of quat
Qquatc = repmat(Qquatc(1,:),length(Qquat),1);  %Preparing quatc for quatmultiply function
Qquatzer = quatmultiply( Qquatc, Qquat ); %Zeroing quat matrix values by pre-multiplying by quatc

% Euler angles accorting to seq Euler sequence
[angles] = quat2angle( Qquat, seq );

% Filter data
dt = t(2)-t(1);
fcut = 5;
order = 2;
type = 'lp';
data = angles;
angles = ZeroLagButtFiltFilt(dt,fcut,order,type,data);

%Unwrap angles and shift back to 0 any 360-degree phase gap at tzin due to
%unwrap function (who starts unwrapping at the beginning of time, not tzin) 
angtzinwr=angles(tzin,:);   %Angles at tzin before unwrapping
angles=unwrap(angles);     %Unwrapping angles matrix
angtzinunwr=angles(tzin,:); %Angles at tzin after unwrapping
diff=angtzinwr-angtzinunwr; %Possible phase shift check

if sum(diff)~=0                 %Phase shift correction (if necessary)
    angles=angles+repmat(diff,length(angles),1);
end

angles=angles*180/pi; %Turn radians into degrees


%% Rotation of the local reference system for visualisation on sphere
[Qvmark,~] = RotRefSys(Qquat,tzin,t,v);

gamma = atan2(Qvmark(3).x(3,tzin),sqrt(Qvmark(3).x(1,tzin)^2+Qvmark(3).x(2,tzin)^2)); % Angle between z in local reference system and horizontal plane
vK = [cos(-gamma), 0, sin(-gamma); 0, 1, 0; -sin(-gamma), 0, cos(-gamma)]*[1 0 0; 0 1 0; 0 0 1]; % "Minus gamma" because it needs to be subtracted(??????????????????????)

Hq = [cos(-gamma/2) sin(-gamma/2)*0 sin(-gamma/2)*1 sin(-gamma/2)*0]; % quat rotation gamma atound y axis

[Hvmark,~] = RotRefSys(Qquat,tzin,t,vK); % New reference system rotated by gamma

%%
% ADD THIS BIT TO ROTATE 
%%%%%%%%%%%%%%%%%%%%%%%%%%%%%%%%%%%%%%%%%%%%%%%%%%%%%%%%%%%%%%%%%%%%%%%%%%%%%%%%%%%%%%%%%%%%%%%%%%%%%%%%%%%%%%%%%%%%
alpha = atan2(Qvmark(3).x(2,tzin),Qvmark(3).x(1,tzin));     % Angle location of z point projected on x-y plane
beta = pi-alpha; beta=beta';                    % Rotation needed to constrain the z axis to the sagittal plane
w = [0 0 1];                                    % Rotation around z axis (vertical)
Qsubq1 = repmat([cos(beta/2) sin(beta/2)*w(1) sin(beta/2)*w(2) sin(beta/2)*w(3)], length(Qquat),1); %Beta rotation around w axis
Qquatsag = quatmultiply(Qsubq1,Qquat);          %Rotation application to constrain the z axis to the sagittal plane
%%%%%%%%%%%%%%%%%%%%%%%%%%%%%%%%%%%%%%%%%%%%%%%%%%%%%%%%%%%%%%%%%%%%%%%%%%%%%%%%%%%%%%%%%%%%%%%%%%%%%%%%%%%%%%%%%%%%

[Qvmark,Qvmarkzer] = RotRefSys(Qquatsag,tzin,t,v);
[Hvmark,~] = RotRefSys(Qquatsag,tzin,t,vK);

Kquatsag = quatmultiply(Hq.*ones(length(Qquatsag),4),Qquatsag);

% Euler angles accorting to seq Euler sequence
[anglessag] = quat2angle( Qquatsag, seq );

%Unwrap angles and shift back to 0 any 360-degree phase gap at tzin due to
%unwrap function (who starts unwrapping at the beginning of time, not tzin) 
angtzinwr=anglessag(tzin,:);   %Angles at tzin before unwrapping
anglessag=unwrap(anglessag);      %Unwrapping angles matrix
angtzinunwr=anglessag(tzin,:); %Angles at tzin after unwrapping
diff=angtzinwr-angtzinunwr; %Possible phase shift check

if sum(diff)~=0             %Phase shift correction (if necessary)
    anglessag=anglessag+repmat(diff,length(anglessag),1);
end

anglessag=anglessag*180/pi;       %Turn radians into degrees


end
