# Supplementary material for: A novel IMU-based clinical assessment protocol for Axial Spondyloarthritis: a protocol validation study
Source: PeerJ. 2021 Jan 26;9:e10623. doi: 10.7717/peerj.10623 (PMC7845531; doi:10.7717/peerj.10623)
Supplement: Supplemental Information 1 [file peerj-09-10623-s001.zip › Funcs validation paper Luca Franco/QUAL_AVA_analysis/quatmultiply.m]

function p = quatmultiply(q, r)
%QUATMULTIPLY Multiply two quaternions.
%   P = QUATMULTIPLY(Q, R) multiplies quaternions Q and R, returning their
%   product P.

if size(q, 2) ~= 4 || size(r, 2) ~= 4
  error('Expecting quaternions as rows.');
elseif size(q, 1) ~= size(r, 1)
  error('Number of quaternions don''t match.');
end

p = [q(:,1).*r(:,1) - q(:,2).*r(:,2) - q(:,3).*r(:,3) - q(:,4).*r(:,4) ...
     q(:,1).*r(:,2) + r(:,1).*q(:,2) + q(:,3).*r(:,4) - q(:,4).*r(:,3) ...
     q(:,1).*r(:,3) + r(:,1).*q(:,3) + q(:,4).*r(:,2) - q(:,2).*r(:,4) ...
     q(:,1).*r(:,4) + r(:,1).*q(:,4) + q(:,2).*r(:,3) - q(:,3).*r(:,2)];
