# Supplementary material for: A novel IMU-based clinical assessment protocol for Axial Spondyloarthritis: a protocol validation study
Source: PeerJ. 2021 Jan 26;9:e10623. doi: 10.7717/peerj.10623 (PMC7845531; doi:10.7717/peerj.10623)
Supplement: Supplemental Information 1 [file peerj-09-10623-s001.zip › Funcs validation paper Luca Franco/QUAL_AVA_analysis/QROMfunc.m]

function [ROM0102] = QROMfunc(JointAng,indseg0102,TRnum)
%UNTITLED2 Summary of this function goes here
%   Detailed explanation goes here

if TRnum == 1 || TRnum == 2 || TRnum == 5 || TRnum == 6 || TRnum == 7
    JointAng=JointAng(:,1);
elseif TRnum == 3
    JointAng=JointAng(:,2);
elseif TRnum == 4
    JointAng=JointAng(:,3);
end

valseg0102 = JointAng(indseg0102);
ROM0102 = abs(valseg0102(:,2)-valseg0102(:,1));
        
end
