# Supplementary material for: A novel IMU-based clinical assessment protocol for Axial Spondyloarthritis: a protocol validation study
Source: PeerJ. 2021 Jan 26;9:e10623. doi: 10.7717/peerj.10623 (PMC7845531; doi:10.7717/peerj.10623)
Supplement: Supplemental Information 1 [file peerj-09-10623-s001.zip › Funcs validation paper Luca Franco/QUAL_AVA_analysis/ZeroLagButtFiltFilt.m]

function fdata = ZeroLagButtFiltFilt(dt,fcut,order,type,data)

% This is a modified ersion of the filter developed by Monica Reggiani, the
% original file is available at: https://simtk.org/projects/motonms/

% dt = 1/sample frequency
% fcut = the desired upper and lower bandpass filter cut-off frequencies
% order = order of filter
% type -> 'bp' -> bandpass filter.... 'lp' -> low pass
% data = data to be filtered

% Correction for filter...as per Winter (2009)
% fcut = fcut /((sqrt(2) - 1)^(0.5/order));

Wn = 2 * fcut *dt;

% Define filter coefficients
switch type
    case 'bp'
        [b,a] = butter(order, Wn);
    case 'lp'
        [b,a] = butter(order, Wn);
end

fdata = data;

% Filter data
[nRows, nCols] = size(data);

for i = 1:nCols
    fdata(:,i) = filtfilt(b,a,data(:,i));
end


end
