# Supplementary material for: A novel IMU-based clinical assessment protocol for Axial Spondyloarthritis: a protocol validation study
Source: PeerJ. 2021 Jan 26;9:e10623. doi: 10.7717/peerj.10623 (PMC7845531; doi:10.7717/peerj.10623)
Supplement: Supplemental Information 1 [file peerj-09-10623-s001.zip › Funcs validation paper Luca Franco/QUAL_AVA_analysis/FILELIST.m]

function [FileNameList,PathName] = FILELIST(SubjectCode,FileType)

% FILELIST.m allows to select a list of related files SubjectCode (example: '862xx') of the type indicated 
% by extension FileType (example 'ric', 'gr?', ...).
%
% Input:
% SubjectCode is the subject identifier
% FileType    is the tipe of file that will be analized
%
% Output:
% FileName is a row vector containing the names (cells) of selected files
%          (without extension!)
% PathName is the directory where files are (string)
% 
% -Ezio Preatoni- Politecnico di Milano, Dicembre 2005


%% INPUT & input check
%check arguments number and content
error(nargchk(0,2,nargin,'struct'))
switch nargin
    case 0
        SubjectCode= '';
        FileType= '*';
    case 1
        if isempty(SubjectCode)
            SubjectCode= '';
        end
        FileType= '*';
    case 2
        if isempty(FileType) || isempty(SubjectCode)
            SubjectCode= '';
            FileType= '*';
        end      
end

%% file list selection
[FileName,PathName]=uigetfile([SubjectCode,'*.',FileType],'File selection','MultiSelect','on');

%% OUTPUT
if ischar(FileName)
    FileNameList= {FileName};
else
    FileNameList= FileName;
end
FileNameList= sort(FileNameList);
