# Supplementary material for: A novel IMU-based clinical assessment protocol for Axial Spondyloarthritis: a protocol validation study
Source: PeerJ. 2021 Jan 26;9:e10623. doi: 10.7717/peerj.10623 (PMC7845531; doi:10.7717/peerj.10623)
Supplement: Supplemental Information 1 [file peerj-09-10623-s001.zip › Funcs validation paper Luca Franco/QUAL_AVA_analysis/QUAL_AVA_analysis.m]

function [FA]= QUAL_AVA_analysis(varargin)

clear all
close all

% Press s for segmentation based on IndvalsegKeep14.mat file which has the
% automatic segmentation corrected
prompt = 'Press ''s'' for ''Indvalseg'' structure based segmentation:';
autoorstruct = input(prompt,'s');
if autoorstruct == 's'
    % Insert here the correct path of IndvalsegKeep14.mat location
    load('C:\Users\fluca\Documents\EH-FH1073-BIOMAS\Study 1 normal data Avanti\Funcs validation paper Luca Franco\Indvalseg load folder\IndvalsegKeep14.mat')
end

%% data files selection and loading
%file selection
if nargin<2
    % Insert here the correct path of folder ST1_N
    [filename,pathname]= FILELIST('C:\Users\fluca\Documents\EH-FH1073-BIOMAS\Study 1 normal data Avanti\Funcs validation paper Luca Franco\ST1_N\'); %,'mat');
else
    filename= varargin{1};
    pathname= varargin{2};
end
available= ~strcmpi(filename,'na');

%% filename cell indexing
fnindex=NaN(length(available),4);    %File name index (num)
fnindex_c=cell(length(available),4); %File name index (char)
for i=1:length(available)
    if available(i)                  %if file is available...
        % CODING
        index=i;                     %Index for fnindex
        mocimu_c=filename{i}(7);     %Mocap or imu index
        if mocimu_c=='M'             %Char is M (mocap)
            mocimu=1;                %Mocap coded as 1
        elseif mocimu_c=='I'         %Char is I (imu)
            mocimu=2;                %Imu coded as 2
        else
            error('Hey! Something''s wrong in mocap or imu coding!');
        end
        sjnum_c=filename{i}(11:12);     %Subject number chars
        trialnum_c=filename{i}(14:17);  %Trial number chars
        fnindex(i,:) = [index mocimu str2double(sjnum_c) str2double(trialnum_c) ]; %File name index array
        sjnum_c=strcat('SJ',sjnum_c); trialnum_c=strcat('TR',trialnum_c);          %Concatenate 'SJ' and 'TR' with their char number
        fnindex_c(i,:) = [{num2str(index)}, {mocimu_c}, {sjnum_c}, {trialnum_c}];  %File name index cell array
    end
end

%% Comparison between IMU and mocap angles

Ang = struct([]); Angsegnorm = struct([]); peakcnt = struct([]); RMSE = struct([]); rSqu = struct([]); MAE = struct([]); ROM = struct([])
if autoorstruct == 'a'; Indvalseg = struct([]); end % In case Indvalseg is not given, preallocate it

iif=1;
while iif<=length(available)/2
    tic
    if fnindex(iif,2)==1                                     %If fnindex is mocap (1)
        tempM= importdata([pathname filename{iif}]);         %Import that iif^ data (mocap)
        tofind=fnindex(iif,2:4); tofind(iif,1)=2;            %Creating corresponding index to find (2)
        [Lia, Locb]=ismember(tofind, fnindex(:,2:4), 'rows');%Find where corresponding imu file is located
        indM=iif; indI=Locb;                                 %Create indices for struct dynamic naming
        AVAimport = importdata([pathname filename{Locb}]);
        AVAstruct = RearrDelsysCol(AVAimport);
    elseif fnindex(iif,2)==2                                  %If fnindex is imu (2)
        AVAimport = importdata([pathname filename{iif}]);
        [AVAstruct] = RearrDelsysCol(AVAimport);
        tofind=fnindex(iif,2:4); tofind(1,1)=1;               %Creating corresponding index to find (1)
        [Lia, Locb]=ismember(tofind, fnindex(:,2:4), 'rows'); %Find where corresponding mocap file is located
        indM=Locb; indI=iif;                                  %Create indices for struct dynamic naming
        tempM= importdata([pathname filename{Locb}]);         %Import Locb^ data (mocap corresponding to imu)
    end
    if autoorstruct == 'a'
        [Angtemp, Angsegnormtemp, Indvalsegtemp, peakcnttemp, RMSEtemp, rSqutemp, MAEtemp, ROMtemp] = ...
         QUAL_AVA_anglescomparison(tempM, AVAstruct, fnindex_c(indM,4), fnindex_c(indM,3), fnindex(indM,4), fnindex(indM,3),autoorstruct);
    elseif autoorstruct == 's'
        [Angtemp, Angsegnormtemp, ~,             peakcnttemp, RMSEtemp, rSqutemp, MAEtemp, ROMtemp] = ...
         QUAL_AVA_anglescomparison(tempM, AVAstruct, fnindex_c(indM,4), fnindex_c(indM,3), fnindex(indM,4), fnindex(indM,3),autoorstruct,Indvalseg);
    end
        
     if isempty(Ang); Ang = Angtemp;else Ang = [Ang Angtemp];end
     if isempty(Angsegnorm); Angsegnorm = Angsegnormtemp;else Angsegnorm = [Angsegnorm Angsegnormtemp];end
     if autoorstruct == 'a' % Update Indvalseg only if automatic segmentation put new data into Indvalseg
     if isempty(Indvalseg); Indvalseg = Indvalsegtemp;else Indvalseg = [Indvalseg Indvalsegtemp];end
     end
     if isempty(peakcnt); peakcnt = peakcnttemp;else peakcnt = [peakcnt peakcnttemp];end
     if isempty(RMSE); RMSE = RMSEtemp;else RMSE = [RMSE RMSEtemp];end
     if isempty(rSqu); rSqu = rSqutemp;else rSqu = [rSqu rSqutemp];end
     if isempty(MAE); MAE = MAEtemp;else MAE = [MAE MAEtemp];end
     if isempty(ROM); ROM = ROMtemp;else ROM = [ROM ROMtemp];end
     
    fnindex(iif,:)=NaN;
    fnindex(Locb,:)=NaN;
    iif=iif+1  %Increase counter (do not suppress with ";", useful to see where in the loop you are)
    if exist('iiflog','var'); iiflog = [iiflog iif]; else iiflog = iif; end
    save('C:\Users\fluca\Documents\EH-FH1073-BIOMAS\Study 1 normal data Avanti\Analysis results\iiflog.mat','iiflog');

%% Saving all the outputs

%{%
% 'Ang' contains Euler and anatomical, absolute and relative angles
save('C:\Users\fluca\Documents\EH-FH1073-BIOMAS\Study 1 normal data Avanti\Analysis results\Ang.mat','Ang');

% Angular segments normalised IMU
save('C:\Users\fluca\Documents\EH-FH1073-BIOMAS\Study 1 normal data Avanti\Analysis results\Angsegnorm.mat','Angsegnorm');

% Segmentation indices
if autoorstruct == 'a' % Update Indvalseg only if automatic segmentation put new data into Indvalseg
save('C:\Users\fluca\Documents\EH-FH1073-BIOMAS\Study 1 normal data Avanti\Analysis results\Indvalseg.mat','Indvalseg');
end

% Peak countin trial with noise
save('C:\Users\fluca\Documents\EH-FH1073-BIOMAS\Study 1 normal data Avanti\Analysis results\peakcnt.mat','peakcnt');

% Root mean square error (RMSE), coefficient of determination (r^2), and maximum absolute error (MAE)
save('C:\Users\fluca\Documents\EH-FH1073-BIOMAS\Study 1 normal data Avanti\Analysis results\RMSE.mat','RMSE');
save('C:\Users\fluca\Documents\EH-FH1073-BIOMAS\Study 1 normal data Avanti\Analysis results\rSqu.mat','rSqu');
save('C:\Users\fluca\Documents\EH-FH1073-BIOMAS\Study 1 normal data Avanti\Analysis results\MAE.mat','MAE');
save('C:\Users\fluca\Documents\EH-FH1073-BIOMAS\Study 1 normal data Avanti\Analysis results\ROM.mat','ROM');
toc

end
end
