# Supplementary material for: A novel IMU-based clinical assessment protocol for Axial Spondyloarthritis: a protocol validation study
Source: PeerJ. 2021 Jan 26;9:e10623. doi: 10.7717/peerj.10623 (PMC7845531; doi:10.7717/peerj.10623)
Supplement: Supplemental Information 1 [file peerj-09-10623-s001.zip › Funcs validation paper Luca Franco/Bland Altman Plot/BlandAltman_ROM_NewStruct_ConsttypeNonZero.m]

% clear all
close all
% clc

unused1 = {'X','X','X'};
unused2 = {'X','X'};
gnames = {unused1, unused2};

label = {'mocap','IMU','deg'}; % Label names

%% Bland-Altman plot with numbers representing subjects and colours representing sensors

tit = 'Joint ROM mocap-IMU'; % figure title

TheSubject = 7:11;

CT_absSensN01 = WhichConstType('abs',3,1); %1;
CT_absSensN02 = WhichConstType('abs',3,2); %16;
CT_absSensN03 = WhichConstType('abs',3,3); %21;
CT_absSensN04 = WhichConstType('abs',3,4); %16;

CT_relSensN01 = WhichConstType('rel',3,1); %25;
CT_relSensN02 = WhichConstType('rel',3,2); %16;
CT_relSensN03 = WhichConstType('rel',3,3); %8;

mergedQ = STRUCTUREfilt(ROM,'AbsRel','rel','SJ',TheSubject,'TR',1,'SensType','Q','SensN',[1 2 3], 'ConstType', 1,'MergedTot','Y');
mergedA = STRUCTUREfilt(ROM,'AbsRel','rel','SJ',TheSubject,'TR',1,'SensType','A','SensN',[1 2 3], 'ConstType', 1,'MergedTot','Y');
BlandAltman(mergedQ, mergedA,label,[tit ' Flexion'],gnames,'symbols','......','legend','Off','markerSize',10);
print(gcf,sprintf('Relative ROM mocap-IMU_Flexion.png'),'-dpng','-r300');
ylim([-10 10])


mergedQ = STRUCTUREfilt(ROM,'AbsRel','rel','SJ',TheSubject,'TR',2,'SensType','Q','SensN',[1 2 3], 'ConstType', 1,'MergedTot','Y');
mergedA = STRUCTUREfilt(ROM,'AbsRel','rel','SJ',TheSubject,'TR',2,'SensType','A','SensN',[1 2 3], 'ConstType', 1,'MergedTot','Y');
BlandAltman(mergedQ, mergedA,label,[tit ' Extension'],gnames,'symbols','......','legend','Off','markerSize',10);
print(gcf,sprintf('Relative ROM mocap-IMU_Extension.png'),'-dpng','-r300');
ylim([-10 10])


mergedQTR3rel(:,:,1) = STRUCTUREfilt(ROM,'AbsRel','rel','SJ',TheSubject,'TR',3,'SensType','Q','SensN',1, 'ConstType', CT_relSensN01,'MergedTot','Y');
mergedQTR3rel(:,:,2) = STRUCTUREfilt(ROM,'AbsRel','rel','SJ',TheSubject,'TR',3,'SensType','Q','SensN',2, 'ConstType', CT_relSensN02,'MergedTot','Y');
mergedQTR3rel(:,:,3) = STRUCTUREfilt(ROM,'AbsRel','rel','SJ',TheSubject,'TR',3,'SensType','Q','SensN',3, 'ConstType', CT_relSensN03,'MergedTot','Y');
mergedATR3rel(:,:,1) = STRUCTUREfilt(ROM,'AbsRel','rel','SJ',TheSubject,'TR',3,'SensType','A','SensN',1, 'ConstType', CT_relSensN01,'MergedTot','Y');
mergedATR3rel(:,:,2) = STRUCTUREfilt(ROM,'AbsRel','rel','SJ',TheSubject,'TR',3,'SensType','A','SensN',2, 'ConstType', CT_relSensN02,'MergedTot','Y');
mergedATR3rel(:,:,3) = STRUCTUREfilt(ROM,'AbsRel','rel','SJ',TheSubject,'TR',3,'SensType','A','SensN',3, 'ConstType', CT_relSensN03,'MergedTot','Y');
BlandAltman(mergedQTR3rel, mergedATR3rel,label,[tit ' Lat Flexion'],gnames,'symbols','............','legend','Off','markerSize',10);
print(gcf,sprintf('Relative ROM mocap-IMU_Lat_Flexion.png'),'-dpng','-r300');
ylim([-10 10])

mergedQ = STRUCTUREfilt(ROM,'AbsRel','rel','SJ',TheSubject,'TR',4,'SensType','Q','SensN',[4], 'ConstType', 1,'MergedTot','Y');
mergedA = STRUCTUREfilt(ROM,'AbsRel','rel','SJ',TheSubject,'TR',4,'SensType','A','SensN',[4], 'ConstType', 1,'MergedTot','Y');
BlandAltman(mergedQ, mergedA,label,[tit ' Cerv Rotation'],gnames,'symbols','............','legend','Off','markerSize',10);
print(gcf,sprintf('Relative ROM mocap-IMU_Cerv_Rotation.png'),'-dpng','-r300');
ylim([-10 10])

mergedQ = STRUCTUREfilt(ROM,'AbsRel','rel','SJ',TheSubject,'TR',5,'SensType','Q','SensN',[4], 'ConstType', 1,'MergedTot','Y');
mergedA = STRUCTUREfilt(ROM,'AbsRel','rel','SJ',TheSubject,'TR',5,'SensType','A','SensN',[4], 'ConstType', 1,'MergedTot','Y');
BlandAltman(mergedQ, mergedA,label,[tit ' Cerv Flex Ext'],gnames,'symbols','...','legend','Off','markerSize',10);
print(gcf,sprintf('Relative ROM mocap-IMU_Cerv_FE.png'),'-dpng','-r300');
ylim([-10 10])


tit = 'Segment ROM mocap-IMU'; % figure title

mergedQ = STRUCTUREfilt(ROM,'AbsRel','abs','SJ',TheSubject,'TR',1,'SensType','Q','SensN',[1 2 3 4], 'ConstType', 1,'MergedTot','Y');
mergedA = STRUCTUREfilt(ROM,'AbsRel','abs','SJ',TheSubject,'TR',1,'SensType','A','SensN',[1 2 3 4], 'ConstType', 1,'MergedTot','Y');
BlandAltman(mergedQ, mergedA,label,[tit ' Flexion'],gnames,'symbols','......','legend','Off','markerSize',10);
print(gcf,sprintf('Relative ROM mocap-IMU_Flexion.png'),'-dpng','-r300');

mergedQ = STRUCTUREfilt(ROM,'AbsRel','abs','SJ',TheSubject,'TR',2,'SensType','Q','SensN',[1 2 3 4], 'ConstType', 1,'MergedTot','Y');
mergedA = STRUCTUREfilt(ROM,'AbsRel','abs','SJ',TheSubject,'TR',2,'SensType','A','SensN',[1 2 3 4], 'ConstType', 1,'MergedTot','Y');
BlandAltman(mergedQ, mergedA,label,[tit ' Extension'],gnames,'symbols','......','legend','Off','markerSize',10);
print(gcf,sprintf('Relative ROM mocap-IMU_Extension.png'),'-dpng','-r300');


mergedQTR3abs(:,:,1) = STRUCTUREfilt(ROM,'AbsRel','abs','SJ',TheSubject,'TR',3,'SensType','Q','SensN',1, 'ConstType', CT_absSensN01,'MergedTot','Y');
mergedQTR3abs(:,:,2) = STRUCTUREfilt(ROM,'AbsRel','abs','SJ',TheSubject,'TR',3,'SensType','Q','SensN',2, 'ConstType', CT_absSensN02,'MergedTot','Y');
mergedQTR3abs(:,:,3) = STRUCTUREfilt(ROM,'AbsRel','abs','SJ',TheSubject,'TR',3,'SensType','Q','SensN',3, 'ConstType', CT_absSensN03,'MergedTot','Y');
mergedQTR3abs(:,:,4) = STRUCTUREfilt(ROM,'AbsRel','abs','SJ',TheSubject,'TR',3,'SensType','Q','SensN',4, 'ConstType', CT_absSensN04,'MergedTot','Y');
mergedATR3abs(:,:,1) = STRUCTUREfilt(ROM,'AbsRel','abs','SJ',TheSubject,'TR',3,'SensType','A','SensN',1, 'ConstType', CT_absSensN01,'MergedTot','Y');
mergedATR3abs(:,:,2) = STRUCTUREfilt(ROM,'AbsRel','abs','SJ',TheSubject,'TR',3,'SensType','A','SensN',2, 'ConstType', CT_absSensN02,'MergedTot','Y');
mergedATR3abs(:,:,3) = STRUCTUREfilt(ROM,'AbsRel','abs','SJ',TheSubject,'TR',3,'SensType','A','SensN',3, 'ConstType', CT_absSensN03,'MergedTot','Y');
mergedATR3abs(:,:,4) = STRUCTUREfilt(ROM,'AbsRel','abs','SJ',TheSubject,'TR',3,'SensType','A','SensN',4, 'ConstType', CT_absSensN04,'MergedTot','Y');
BlandAltman(mergedQTR3abs, mergedATR3abs,label,[tit ' Lat Flexion'],gnames,'symbols','............','legend','Off','markerSize',10);
print(gcf,sprintf('Relative ROM mocap-IMU_Lat_Flexion.png'),'-dpng','-r300');

mergedQ = STRUCTUREfilt(ROM,'AbsRel','abs','SJ',TheSubject,'TR',4,'SensType','Q','SensN',[5], 'ConstType', 1,'MergedTot','Y');
mergedA = STRUCTUREfilt(ROM,'AbsRel','abs','SJ',TheSubject,'TR',4,'SensType','A','SensN',[5], 'ConstType', 1,'MergedTot','Y');
BlandAltman(mergedQ, mergedA,label,[tit ' Cerv Rotation'],gnames,'symbols','............','legend','Off','markerSize',10);
print(gcf,sprintf('Relative ROM mocap-IMU_Cerv_Rotation.png'),'-dpng','-r300');

mergedQ = STRUCTUREfilt(ROM,'AbsRel','abs','SJ',TheSubject,'TR',5,'SensType','Q','SensN',[5], 'ConstType', 1,'MergedTot','Y');
mergedA = STRUCTUREfilt(ROM,'AbsRel','abs','SJ',TheSubject,'TR',5,'SensType','A','SensN',[5], 'ConstType', 1,'MergedTot','Y');
BlandAltman(mergedQ, mergedA,label,[tit ' Cerv Flex Ext'],gnames,'symbols','...','legend','Off','markerSize',10);
print(gcf,sprintf('Relative ROM mocap-IMU_Cerv_FE.png'),'-dpng','-r300');
