# Supplementary material for: A novel IMU-based clinical assessment protocol for Axial Spondyloarthritis: a protocol validation study
Source: PeerJ. 2021 Jan 26;9:e10623. doi: 10.7717/peerj.10623 (PMC7845531; doi:10.7717/peerj.10623)
Supplement: Supplemental Information 1 [file peerj-09-10623-s001.zip › Funcs validation paper Luca Franco/Bland Altman table/BlandAltman_Table_bias_LOA_ConsttypeNonZero.m]

% Produce the Bland-Altman table for relative (joint) and absolute
% (segmental) angles. The table ocntains bias and limits of agreement

TheSubject = 7:11;
trnsps = 'y';

% Uncomment desired data depending on segment (abs) or joint (rel) angles
% desired trial (TR) and sensors number (SensN) to show in the table

AbsRel = 'abs';
TR = 1:3;
SensN = 1:4;

% AbsRel = 'abs';
% TR = 4:5;
% SensN = 5;

% AbsRel = 'rel';
% TR = 1:3;
% SensN = 1:3;

% AbsRel = 'rel';
% TR = 4:5;
% SensN = 4;

meanTable = NaN(length(TR),length(SensN));
LOATable = NaN(length(TR),length(SensN));
meanOverall = NaN(length(TR),1);
LOAOverall = NaN(length(TR),1);
for L1_TR = 1:length(TR)        % For all the Trials
    clear mergedQ mergedA
    for L2_SensN = 1:length(SensN) % For all the Sensors
        ConstType = WhichConstType(AbsRel,TR(L1_TR),SensN(L2_SensN));
        
        mergedQ(:,:,L2_SensN) = STRUCTUREfilt(ROM,'AbsRel',AbsRel,'SJ',TheSubject,'TR',TR(L1_TR),'SensType','Q','ROMType','multi','SensN',SensN(L2_SensN), 'ConstType', ConstType,'MergedTot','Y');
        mergedA(:,:,L2_SensN) = STRUCTUREfilt(ROM,'AbsRel',AbsRel,'SJ',TheSubject,'TR',TR(L1_TR),'SensType','A','ROMType','multi','SensN',SensN(L2_SensN), 'ConstType', ConstType,'MergedTot','Y');
        
        mergedDelta = mergedA(:,:,L2_SensN)-mergedQ(:,:,L2_SensN);
        meanmergedDelta = mean(mergedDelta(:));      % Bias
        LOAmergedDelta = 1.96*std(mergedDelta(:)); % Limits Of Agreement
        
        meanTable(L1_TR,L2_SensN) = meanmergedDelta;
        LOATable(L1_TR,L2_SensN) = LOAmergedDelta;
    end
    
    % Calculation of overall mean values for all sensors
    mergedDelta = mergedA(:)-mergedQ(:);
    meanmergedDelta = mean(mergedDelta);      % Bias
    LOAmergedDelta = 1.96*std(mergedDelta(:)); % Limits Of Agreement
    
    meanOverall(L1_TR) = meanmergedDelta;
    LOAOverall(L1_TR) = LOAmergedDelta;
end

meanTableChar   = arrayfun(@num2str,round(meanTable,1),'un',0);
LOATableChar    = arrayfun(@num2str,round(LOATable,1),'un',0);
meanOverallChar = arrayfun(@num2str,round(meanOverall,1),'un',0);
LOAOverallChar  = arrayfun(@num2str,round(LOAOverall,1),'un',0);

concTable   = concatenateCell(meanTableChar,LOATableChar,trnsps)
concOverall = concatenateCell(meanOverallChar,LOAOverallChar,trnsps)

function AB = concatenateCell(A,B,trnsps)

gapStr = cellstr(repmat(" � ",size(A)));
AB = strcat(A,gapStr,B);
if exist('trnsps','var')
    if upper(trnsps) == 'Y'
        AB = AB';
    end
end
end
