# Supplementary material for: A novel IMU-based clinical assessment protocol for Axial Spondyloarthritis: a protocol validation study
Source: PeerJ. 2021 Jan 26;9:e10623. doi: 10.7717/peerj.10623 (PMC7845531; doi:10.7717/peerj.10623)
Supplement: Supplemental Information 1 [file peerj-09-10623-s001.zip › Funcs validation paper Luca Franco/RMSE MAE RSquared table/Kinematics_tables_RMSE_MAE_RSQU_OVERALL_ConsttypeNonZero.m]

% Kinematics tables RMSE MAE RSQU

SJ = 7:11;
transpose = 'n';

% Uncomment desired data depending on segment (abs) or joint (rel) angles
% desired trial (TR) and sensors number (SensN) to show in the table

AbsRel = 'abs';
TR = 1:3;
SensN = 1:4;

% AbsRel = 'abs';
% TR = 4:5;
% SensN = 5;

% AbsRel = 'rel';
% TR = 1:3;
% SensN = 1:3;

% AbsRel = 'rel';
% TR = 4:5;
% SensN = 4;

meanRMSE = NaN(1,length(TR));
meanMAE = NaN(1,length(TR));
meanrSqu = NaN(1,length(TR));
SDRMSE = NaN(1,length(TR));
SDMAE = NaN(1,length(TR));
SDrSqu = NaN(1,length(TR));

RMSE = NaN(length(SensN),length(SJ));
MAE  = NaN(length(SensN),length(SJ));
rSqu = NaN(length(SensN),length(SJ));

RMSEAll = NaN(length(SensN),length(SJ),length(TR));

for L1_TR = 1:length(TR)        % For all the Trials
    for L2_SensN = 1:length(SensN) % For all the Sensors
        for L3_SJ = 1:length(SJ)
            if L1_TR == 1 || L1_TR == 2 || L1_TR == 5
                AngType = 'F';
            elseif L1_TR == 3
                AngType = 'L';
            elseif L1_TR == 4
                AngType = 'T';
            end
            
            ConstType = WhichConstType(AbsRel,TR(L1_TR),SensN(L2_SensN));
            % Get sensor angles and segmentation indices for assigned
            % trials, sensors and subjects
            AngQ = STRUCTUREfilt(Ang,'AbsRel',AbsRel,'SJ',SJ(L3_SJ),'TR',TR(L1_TR),'SensType','Q','SensN',SensN(L2_SensN), 'AngType', AngType, 'ConstType', ConstType,'MergedTot','Y');
            AngA = STRUCTUREfilt(Ang,'AbsRel',AbsRel,'SJ',SJ(L3_SJ),'TR',TR(L1_TR),'SensType','A','SensN',SensN(L2_SensN), 'AngType', AngType, 'ConstType', ConstType,'MergedTot','Y');
            Ind = STRUCTUREfilt(Indvalseg,'AbsRel',AbsRel,'SJ',SJ(L3_SJ),'TR',TR(L1_TR),'IndVal','ind','SensN',SensN(L2_SensN), 'ConstType', ConstType,'MergedTot','Y')';
            
            %Corrected segmentation for TR5 to start form onset and finish at end of last movement
            if TR(L1_TR) == 5
                if SJ(L3_SJ) == 7
                    Ind = [481 1479];
                elseif SJ(L3_SJ) == 8
                    Ind = [499 1679];
                elseif SJ(L3_SJ) == 9
                    Ind = [504 1408];
                elseif SJ(L3_SJ) == 10
                    Ind = [485 1744];
                elseif SJ(L3_SJ) == 11
                    Ind = [502 1834];
                end
            end
            
            
            
            AngQTrunc = AngQ(Ind(1,1):Ind(end,end)); % Truncate Ang according to Indvalseg
            AngATrunc = AngA(Ind(1,1):Ind(end,end)); % Truncate Ang according to Indvalseg
            plot (AngQTrunc);hold on;plot (AngATrunc);hold off
            RMSE(L2_SensN,L3_SJ) = gfit(AngQTrunc,AngATrunc,'3'); % Calculate Root Mean Square Error
            MAE(L2_SensN,L3_SJ)  = max(abs(AngATrunc-AngQTrunc));      % Calculate Maxiimum Absolute Error
            rSqu(L2_SensN,L3_SJ) = gfit(AngQTrunc,AngATrunc,'8'); % Calculate Coefficient of determination r^2
        end
        % Calculate mean and SD for RMSE MAE RSQU and put them in array
    end
    
    RMSEAll(:,:,L1_TR) = (RMSE);

meanRMSE(1,L1_TR) = mean(RMSE(:));
meanMAE(1,L1_TR)  = mean(MAE(:));
meanrSqu(1,L1_TR) = mean(rSqu(:));
SDRMSE(1,L1_TR)   = std(RMSE(:));
SDMAE(1,L1_TR)    = std(MAE(:));
SDrSqu(1,L1_TR)   = std(rSqu(:));
end

%%%%%%%%%%%%%%%%%%%%%%%%%%%%%%%%%%%%%%%%%%%%%%%%%%%%%%%%%%%%%%%%%%%%%%%%%%%
% If need mean and SD many movements together (e.g. all sagittal)
% RMSEAll01 = RMSEAll
% RMSEAll02 = RMSEAll
% RMSEAllAll = [RMSEAll01(:); RMSEAll02(:)]
% meanRMSEAllAll = mean(RMSEAllAll(:))
% SDRMSEAllAll   = std(RMSEAllAll(:))
%%%%%%%%%%%%%%%%%%%%%%%%%%%%%%%%%%%%%%%%%%%%%%%%%%%%%%%%%%%%%%%%%%%%%%%%%%%


meanRMSEChar   = arrayfun(@num2str,round(meanRMSE,1),'un',0);
meanMAEChar    = arrayfun(@num2str,round(meanMAE,1),'un',0);
meanrSquChar   = arrayfun(@num2str,round(meanrSqu,3),'un',0);
SDRMSEChar     = arrayfun(@num2str,round(SDRMSE,1),'un',0);
SDMAEChar      = arrayfun(@num2str,round(SDMAE,1),'un',0);
SDrSquChar     = arrayfun(@num2str,round(SDrSqu,3),'un',0);

RMSETable = concatenateCell(meanRMSEChar,SDRMSEChar)
MAETable  = concatenateCell(meanMAEChar,SDMAEChar)
rSquTable = concatenateCell(meanrSquChar,SDrSquChar)

function AB = concatenateCell(A,B,trnsps)

gapStr = cellstr(repmat(" � ",size(A)));
AB = strcat(A,gapStr,B);
if exist('trnsps','var')
    if upper(trnsps) == 'Y'
        AB = AB';
    end
end
end
