# Supplementary material for: A novel IMU-based clinical assessment protocol for Axial Spondyloarthritis: a protocol validation study
Source: PeerJ. 2021 Jan 26;9:e10623. doi: 10.7717/peerj.10623 (PMC7845531; doi:10.7717/peerj.10623)
Supplement: Supplemental Information 1 [file peerj-09-10623-s001.zip › Funcs validation paper Luca Franco/BlandAltman/mynum2str.m]

% str = mynum2str(data, sigfig, maxdec) - converts a number to a string
%
% mynum2str examples (sigfig=3 and maxdec=2)
% 123456.0 --> 123000
% 123.4560 --> 123
% 12.34560 --> 12.3
% 1.234560 --> 1.23
% 0.1234560 --> 0.12

% By Ran Klein 2012???
% Modified:
% 2013-12-31  RK  Added NA result for empty data.

function str = mynum2str(data, sigfig, maxdec)
if isempty(data) || ~isfinite(data)
	str = 'NA';
	return
end

if nargin<2
	sigfig = 3; % number of significant figures to display (before and after .)
end
if nargin<3
	maxdec = 2; % maximum of decimals (after the .)
end

if isempty(sigfig)
	sigfig = floor(log10(abs(data)))+ 1 + maxdec;
end
e = max(-sigfig+1,floor(log10(abs(data))));
prec = max(-maxdec,e-sigfig+1); % precision
p = round(data/10^(prec))*10^(prec);
str = num2str(p);
i = find(str=='.');
% number of figures after the decimal
if isempty(i)
	i = length(str)+1;
	na = 0;
else
	na = length(str)-i;
end
% number of figures befor the decimal
t = str(1:i-1);
if strcmpi(t,'0')
	nb = 0; % a preceding zero doesn't count
else
	nb = sum(t>='0' & t<='9');
end

% number of trailing zeros to add
n = min(sigfig-(na+nb),...
	maxdec - na);
if n>0
	if i>length(str)
		str = [str '.'];
	end
	str = [str '0'*ones(1,n)];
end
