# Supplementary material for: A novel IMU-based clinical assessment protocol for Axial Spondyloarthritis: a protocol validation study
Source: PeerJ. 2021 Jan 26;9:e10623. doi: 10.7717/peerj.10623 (PMC7845531; doi:10.7717/peerj.10623)
Supplement: Supplemental Information 1 [file peerj-09-10623-s001.zip › Funcs validation paper Luca Franco/BlandAltman/correlationPlot.m]

% correlationPlot Wrapper function for Balnd-Altman to generate only the
% correlation plot. For more infomation please refer to the help on
% BlandAltman.
%
% See also BlandAltman

% By Ran Klein, The Ottawa Hospital, Department of Nuclear Medicine

function [r, fig, stats] = correlationPlot(varargin)
varargin = [varargin, 'ProcessCorrelationOnly','On'];
[~, fig, stats] = BlandAltman(varargin{:});
r = stats.r;
