# Supplementary material for: A novel IMU-based clinical assessment protocol for Axial Spondyloarthritis: a protocol validation study
Source: PeerJ. 2021 Jan 26;9:e10623. doi: 10.7717/peerj.10623 (PMC7845531; doi:10.7717/peerj.10623)
Supplement: Supplemental Information 1 [file peerj-09-10623-s001.zip › Funcs validation paper Luca Franco/Optimisation of constraints/Optimisation_allCONSTTYPE.m]

%  Plot ROM error and RMSE for all the constraints to see the best one.
%  Also mean and SD are shown.

%% LOOP SCATTER ROM ERROR FOR ALL CONSTTYPE
close all
clear AvgVal AvgValMean AvgValStd minval 

TheSJ = 7:11;
% Uncomment desired data depending on segment (abs) or joint (rel) angles
AbsRel = 'abs';
% AbsRel = 'rel';
if strcmp(AbsRel,'abs')
    ConstType = [1 6 11 16 21]; % Vector with constraint types
    TheSens = [1 2 3 4];
elseif strcmp(AbsRel,'rel')
    ConstType = 1:25;           % Vector with constraint types
    TheSens = 1:3;
end

figure
% Loop through all the sensors
for isub = 1:length(TheSens)
subplot(length(TheSens),1,isub) % As many subplots as sensors
grid on
Nconst = length(ConstType);
NSJ = length(TheSJ);

[mergedQ, mergedA] = ROMfilt(ROM,'AbsRel',AbsRel,'TheSJ',TheSJ,'TheTR',3,'SensType','Q','TheSens', TheSens(isub), 'ConstType', ConstType, 'MergedTot', 'N');

mergedQAdelta = abs(mergedA-mergedQ); % Rom measurement error
mergedQAdeltarel = mergedQAdelta./mergedQ

mergedQAdeltaorrel = mergedQAdelta;
anstext = 'absolute'

xmat = (1:size(mergedQAdeltaorrel,2)/NSJ).*ones(size(mergedQAdeltaorrel,1),size(mergedQAdeltaorrel,2)/NSJ);

map = [1 0 0; % r
    0 1 0;    % g
    0 0 1;    % b
    1 0.5 0;  % y now orange
    0 1 1     % c
    0    0.4470    0.7410;
    0.8500    0.3250    0.0980;
    0.9290    0.6940    0.1250;
    0.4940    0.1840    0.5560;
    0.4660    0.6740    0.1880;
    0.3010    0.7450    0.9330;
    0.6350    0.0780    0.1840];


for ind1 = 1:size(mergedQAdeltaorrel,2)/Nconst % Loop through Subjects
    for ind2 = 1:size(mergedQAdeltaorrel,2)/NSJ % Loop through constraints
        hold on;
        ind2tot = (ind1-1)*Nconst+ind2;
        scatter(xmat(:,ind2),mergedQAdeltaorrel(:,ind2tot),'MarkerEdgeColor',map(ind1,:));
    end
    row1 = 1+size(xmat,2)*(ind1-1); rowend = size(xmat,2)+size(xmat,2)*(ind1-1);
    plot(xmat',mergedQAdeltaorrel(1:size(xmat,1),row1:rowend)');
    AvgVal(:,:,ind1) = mergedQAdeltaorrel(1:size(xmat,1),row1:rowend)';
end

AvgVal2D = reshape(AvgVal,size(AvgVal,1),[],1);
AvgValMean(:,isub) = mean(AvgVal2D,2);
AvgValStd(:,isub) = std(AvgVal2D,0,2);
minval(:,isub) = islocalmin(AvgValMean(:,isub));
[M(isub), I(isub)] = min(AvgValMean(:,isub));
boundedline(xmat(1,:), AvgValMean(:,isub), AvgValStd(:,isub), '-b*', 'alpha');

plot(xmat',AvgValMean(:,isub),'k','Linewidth',2);
plot(xmat(1,minval(:,isub))',AvgValMean(minval(:,isub),isub),'r*');
scatter(xmat(1,I(isub))',AvgValMean(I(isub),isub),'r','filled','d');
if strcmp(AbsRel,'abs')
%     title(sprintf('ROM %s err Sensor %d', anstext, TheSens(isub)));
    title(sprintf('Sensor %d', TheSens(isub)));
elseif strcmp(AbsRel,'rel')
%     title(sprintf('ROM %s err Sensor couple %d', anstext, TheSens(isub)));
    title(sprintf('Sensor couple %d', TheSens(isub)));
end
legend('mean','SD')
% ylim([0 15]);

end
figure
for isub = 1:length(TheSens)
    subplot(length(TheSens),1,isub)
    grid on
    hold on
    plot(xmat(1,:),AvgValMean(:,isub))
    stem(xmat(1,:),AvgValStd(:,isub))
%     plot(xmat(1,minval(:,isub))',AvgValMean(minval(:,isub),isub),'r*');
    scatter(xmat(1,I(isub))',AvgValMean(I(isub),isub),'r','filled','d');
    if strcmp(AbsRel,'abs')
    %     title(sprintf('ROM %s err Sensor %d', anstext, TheSens(isub)));
        title(sprintf('Sensor %d', TheSens(isub)));
    elseif strcmp(AbsRel,'rel')
    %     title(sprintf('ROM %s err Sensor couple %d', anstext, TheSens(isub)));
        title(sprintf('Sensor couple %d', TheSens(isub)));
    end
    if isub == length(TheSens); legend('mean','SD','min'); end
    if isub == length(TheSens); xlabel('Constraint number'); end
    if isub == 2; ylabel('deg'); end
    
    multi = 1.5
    set(gca, 'FontName', 'Times New Roman', 'FontSize', 12*multi)
    set(gcf, 'Units','centimeters', 'Position',[0 0 16.59/2*multi 18/2*multi]);
    xlim([1 length(ConstType)])
end
