# Supplementary material for: A novel IMU-based clinical assessment protocol for Axial Spondyloarthritis: a protocol validation study
Source: PeerJ. 2021 Jan 26;9:e10623. doi: 10.7717/peerj.10623 (PMC7845531; doi:10.7717/peerj.10623)
Supplement: Supplemental Information 1 [file peerj-09-10623-s001.zip › Funcs validation paper Luca Franco/Optimisation of constraints/ROMfilt.m]

function [mergedQtot, mergedAtot, mergedQSJ] = ROMfilt(structvar,varargin)
%UNTITLED3 Summary of this function goes here
%   Detailed explanation goes here
    
% default values
params.absrel = 'rel';

params.TheTR = 1:5;
switch params.absrel
    case 'abs'
        params.TheSens = 1:5;
    case 'rel'
        params.TheSens = 1:4;
end
params.SensType = 'Q';
params.ROMType = 'multi';
params.TheSJ = [7 8 9 10 11];
params.ConstType = 1;
params.reshYN = 'N';
params.MergedTot = 'N';


% parse parameter value pair options
i = 1;
while length(varargin)>i
	parameter = varargin{i};
	val = varargin{i+1};
	switch upper(parameter)
		case 'ABSREL'
            params.absrel = val;
            switch val
                case 'abs'
                    params.TheSens = 1:5;
                case 'rel'
                    params.TheSens = 1:4;
            end  
		case 'THETR', params.TheTR = val;
        case 'THESENS', params.TheSens = val;
		case 'SENSTYPE', params.SensType = val;
        case 'ROMTYPE', params.ROMType = val;
		case 'THESJ', params.TheSJ = val;
        case 'CONSTTYPE', params.ConstType = val;
		case 'RESHYN', params.reshYN = val;
        case 'MERGEDTOT', params.MergedTot = val;
		otherwise
			error(['Unknown parameter name ' parameter])
	end % of swich statement
	i = i+2;
end

% if length(params.TheTR) = 1
%     
% if params.TheSens


for L1 = params.TheTR
    for L2 = params.TheSens
        
        length(params.TheTR)
        length(params.TheSens)
        
fieldToFilterBy1    = 'TR';
valueToFilterBy1   = L1; %params.TheTR;% PUT(L1)
listOfFilterValues1    = [structvar.(fieldToFilterBy1)];


fieldToFilterBy3    = 'AbsRel';
valueToFilterBy3   = params.absrel;
listOfFilterValues3    = [structvar.(fieldToFilterBy3)];

fieldToFilterBy4    = 'SensN';
valueToFilterBy4   = L2;%params.TheSens;% PUT(L2)
listOfFilterValues4    = [structvar.(fieldToFilterBy4)];

fieldToFilterBy5    = 'SensType';
valueToFilterBy5   = params.SensType;
listOfFilterValues5    = [structvar.(fieldToFilterBy5)];

fieldToFilterBy6    = 'ROMType';
valueToFilterBy6   = params.ROMType;
listOfFilterValues6    = [structvar.(fieldToFilterBy6)];

fieldToFilterBy7    = 'SJ';
valueToFilterBy7   = params.TheSJ;
listOfFilterValues7    = [structvar.(fieldToFilterBy7)];

fieldToFilterBy8    = 'ConstType';
valueToFilterBy8   = params.ConstType;
listOfFilterValues8    = [structvar.(fieldToFilterBy8)];

fieldToProcess     = 'Cont';
% processingFunction = @mean;

vi                    = [listOfFilterValues1 == valueToFilterBy1;...
                         listOfFilterValues3 == valueToFilterBy3; ismember(listOfFilterValues4,valueToFilterBy4);...
                         listOfFilterValues5 == valueToFilterBy5; listOfFilterValues6 == valueToFilterBy6;...
                         ismember(listOfFilterValues7,valueToFilterBy7); ismember(listOfFilterValues8,valueToFilterBy8)];
vitot                 = logical(prod(vi));
filteredStructureQ    = structvar(vitot);

mergedQfTP = [filteredStructureQ(:).(fieldToProcess)];
mergedQSJ  = [filteredStructureQ(:).(fieldToFilterBy7)];

% mat = repmat([1 0 1 0 1 0 0 0 0 0 0 0],1,5); mat = logical(mat);
mergedQfTP = mergedQfTP(:,:); % In case want to select specific columns
if params.reshYN == 'Y'; mergedQfTP = reshape(mergedQfTP,1,[]); end
mergedQres = reshape(mergedQfTP,1,[]);
% processedFilteredData = feval(processingFunction, mergedQ)

%%

fieldToFilterBy5    = 'SensType';
valueToFilterBy5   = 'A';
listOfFilterValues5    = [structvar.(fieldToFilterBy5)];


vi                    = [listOfFilterValues1 == valueToFilterBy1;...
                         listOfFilterValues3 == valueToFilterBy3; ismember(listOfFilterValues4,valueToFilterBy4);...
                         listOfFilterValues5 == valueToFilterBy5; listOfFilterValues6 == valueToFilterBy6;...
                         ismember(listOfFilterValues7,valueToFilterBy7); ismember(listOfFilterValues8,valueToFilterBy8)];
vitot                 = logical(prod(vi));
filteredStructureA    = structvar(vitot);

mergedA = [filteredStructureA(:).(fieldToProcess)];
mergedA = mergedA(:,:); % In case want to select specific columns
% if params.reshYN == 'Y'; mergedA = reshape(mergedA,1,[]); end
mergedAres = reshape(mergedA,1,[]);
% processedFilteredData = feval(processingFunction, mergedA)

%%

if params.MergedTot == 'Y'
    if exist('mergedQtot','var')==0; mergedQtot = double([]); end
    if exist('mergedAtot','var')==0; mergedAtot = double([]); end

    if isempty(mergedQtot)
        mergedQtot = mergedQfTP';
    else
        if length(size(mergedQfTP))==1
            mergedQtot = [mergedQtot mergedQfTP'];
        elseif length(size(mergedQfTP))==2
            mergedQtot = cat(3,mergedQtot,mergedQfTP');
        else
            error('Matrices you''re trying to concatenate have more than two dimensions')
        end
    end

    if isempty(mergedAtot)
        mergedAtot = mergedA';
    else
        if length(size(mergedA))==1
            mergedAtot = [mergedAtot mergedA'];
        elseif length(size(mergedA))==2
            mergedAtot = cat(3,mergedAtot,mergedA');
        else
            error('Matrices you''re trying to concatenate have more than two dimensions')
        end
    end
elseif params.MergedTot == 'N'
    mergedQtot = mergedQfTP; mergedAtot = mergedA;
else
    error('Variable MergedTot can only accept ''Y'' or ''N'' as entries')
end

% The spaghetti plot 


% x = linspace(0,100,length(mergedQ))
% figure
% plot(x,mergedQ,'r')
% hold on
% plot(x,mergedA,'b')
% 
% mergedQavg = mean(mergedQ,2)
% mergedAavg = mean(mergedA,2)
% plot(x,mergedQavg,'r','linewidth',2)
% plot(x,mergedAavg,'b','linewidth',2)
% xlabel('%')
% ylabel('[deg]')


    end
end
end
