# Supplementary material for: A novel IMU-based clinical assessment protocol for Axial Spondyloarthritis: a protocol validation study
Source: PeerJ. 2021 Jan 26;9:e10623. doi: 10.7717/peerj.10623 (PMC7845531; doi:10.7717/peerj.10623)
Supplement: Supplemental Information 1 [file peerj-09-10623-s001.zip › Funcs validation paper Luca Franco/Bar plot/SAVETHEBARPLOT_ConsttypeNonZero.m]

% Barplot for defined error classess

% close all

SJ = 7:11;
% Uncomment desired data depending on segment (abs) or joint (rel) angles
% AbsRel = 'abs';
AbsRel = 'rel';
TR = 1:5;
thresholdsAbs = [2 4 6];
thresholdsRel = [0.1 0.2 0.4];
if strcmp(AbsRel,'abs')
    SegJointAng = 'Segment angles';
elseif strcmp(AbsRel,'rel')
    SegJointAng = 'Joint angles';
end

c = cell(1,length(TR)); % Create cell with same dimensions as TheStruct
AngAbsErrSJtotSJSensN = cell2struct(c,'data')';      % Preallocate TheStructKeep
AngRelErrSJtotSJSensN = cell2struct(c,'data')';      % Preallocate TheStructKeep
for L1_TR = 1:length(TR)        % For all the Trials
    if strcmp(AbsRel,'abs')
        if TR(L1_TR) == 1 || TR(L1_TR) == 2 || TR(L1_TR) == 3
            SensN = 1:4;
        elseif TR(L1_TR) == 4 || TR(L1_TR) == 5
            SensN = 4:5;
        end
    elseif strcmp(AbsRel,'rel')
        if TR(L1_TR) == 1 || TR(L1_TR) == 2 || TR(L1_TR) == 3
            SensN = 1:3;
        elseif TR(L1_TR) == 4 || TR(L1_TR) == 5
            SensN = 4;
        end
    end
    c = cell(1,length(SensN)); % Create cell with same dimensions as TheStruct
    AngAbsErrSJtotSJ = cell2struct(c,'data')';      % Preallocate TheStructKeep
    AngRelErrSJtotSJ = cell2struct(c,'data')';      % Preallocate TheStructKeep
    for L2_SensN = 1:length(SensN) % For all the Sensors
        c = cell(1,length(SJ)); % Create cell with same dimensions as TheStruct
        AngAbsErrSJ = cell2struct(c,'data')';      % Preallocate TheStructKeep
        AngRelErrSJ = cell2struct(c,'data')';      % Preallocate TheStructKeep
        for L3_SJ = 1:length(SJ)
            if L1_TR == 1 || L1_TR == 2 || L1_TR == 5
                AngType = 'F';
            elseif L1_TR == 3
                AngType = 'L';
            elseif L1_TR == 4
                AngType = 'T';
            end
            ConstType = WhichConstType(AbsRel,TR(L1_TR),SensN(L2_SensN));
            % Get sensor angles and segmentation indices for assigned
            % trials, sensors and subjects
            AngQ = STRUCTUREfilt(Ang,'AbsRel',AbsRel,'SJ',SJ(L3_SJ),'TR',TR(L1_TR),'SensType','Q','SensN',SensN(L2_SensN), 'AngType', AngType, 'ConstType', ConstType,'MergedTot','Y');
            AngA = STRUCTUREfilt(Ang,'AbsRel',AbsRel,'SJ',SJ(L3_SJ),'TR',TR(L1_TR),'SensType','A','SensN',SensN(L2_SensN), 'AngType', AngType, 'ConstType', ConstType,'MergedTot','Y');
            Ind = STRUCTUREfilt(Indvalseg,'AbsRel',AbsRel,'SJ',SJ(L3_SJ),'TR',TR(L1_TR),'IndVal','ind','SensN',SensN(L2_SensN), 'ConstType', ConstType,'MergedTot','Y')';
            
            %Corrected segmentation for TR5 to start form onset and finish at end of last movement
            if TR(L1_TR) == 5
                if SJ(L3_SJ) == 7
                    Ind = [481 1479];
                elseif SJ(L3_SJ) == 8
                    Ind = [499 1679];
                elseif SJ(L3_SJ) == 9
                    Ind = [504 1408];
                elseif SJ(L3_SJ) == 10
                    Ind = [485 1744];
                elseif SJ(L3_SJ) == 11
                    Ind = [502 1834];
                end
            end
            
            
            
            AngQTrunc = AngQ(Ind(1,1):Ind(end,end)); % Truncate Ang acccording to Indvalseg
            AngATrunc = AngA(Ind(1,1):Ind(end,end)); % Truncate Ang acccording to Indvalseg
            
            AngAbsErrSJ(L3_SJ).data = AngATrunc-AngQTrunc;
            AngRelErrSJ(L3_SJ).data = AngAbsErrSJ(L3_SJ).data./AngQTrunc;
        end
        AngAbsErrSJtotSJ(L2_SensN).data = [AngAbsErrSJ(:).data];
        AngRelErrSJtotSJ(L2_SensN).data = [AngRelErrSJ(:).data];
    end
    AngAbsErrSJtotSJSensN(L1_TR).data = [AngAbsErrSJtotSJ(:).data];
    AngRelErrSJtotSJSensN(L1_TR).data = [AngRelErrSJtotSJ(:).data];
end

plotTextAbsErr.lgd = {'Flexion' 'Extension' 'Cervical flexion extension' 'Lateral flexion' 'Cervical rotation'}; % Barplot legend
plotTextAbsErr.title = [SegJointAng ' - ' 'Absolute Error']
plotTextRelErr.lgd = {'Flexion' 'Extension' 'Cervical flexion extension' 'Lateral flexion' 'Cervical rotation'}; % Barplot legend
plotTextRelErr.title = [SegJointAng ' - ' 'Relative Error']

barplot(abs(AngAbsErrSJtotSJSensN(1).data), abs(AngAbsErrSJtotSJSensN(2).data), abs(AngAbsErrSJtotSJSensN(5).data), abs(AngAbsErrSJtotSJSensN(3).data), abs(AngAbsErrSJtotSJSensN(4).data), thresholdsAbs,plotTextAbsErr)
barplot(abs(AngRelErrSJtotSJSensN(1).data), abs(AngRelErrSJtotSJSensN(2).data), abs(AngRelErrSJtotSJSensN(5).data), abs(AngRelErrSJtotSJSensN(3).data), abs(AngRelErrSJtotSJSensN(4).data), thresholdsRel,plotTextRelErr)
