# Supplementary material for: A novel IMU-based clinical assessment protocol for Axial Spondyloarthritis: a protocol validation study
Source: PeerJ. 2021 Jan 26;9:e10623. doi: 10.7717/peerj.10623 (PMC7845531; doi:10.7717/peerj.10623)
Supplement: Supplemental Information 1 [file peerj-09-10623-s001.zip › Funcs validation paper Luca Franco/Bar plot/barplot.m]

function [Tot, TotPrc, X] = barplot(varargin)
%BARPLOT Bar plot given thresholds vector
%   This function's n-1 inputs are data vectors, the nth input contains all
%   the thresholds in which the data is divided
multi = 2


data = varargin(1:nargin-2); % data = cell2mat(data');
thresholds = varargin{nargin-1}; % thresholds = cell2mat(thresholds);
plotText = varargin{nargin}; % The legend cell array

if strcmp(plotText.title,'Joint angles - Absolute Error')||strcmp(plotText.title,'Segment angles - Absolute Error')
    ThrStr = string(thresholds);
elseif strcmp(plotText.title,'Joint angles - Relative Error')||strcmp(plotText.title,'Segment angles - Relative Error')
    ThrStr = string(thresholds*100);
end

errD = {'<'; '>'}; errD = convertCharsToStrings(errD);

if length(thresholds) == 1
    DVec = [ errD [ThrStr; ThrStr] ];
    DVec = strcat(DVec(:,1), DVec(:,2));
elseif length(thresholds) >=2
    caput = ['', ThrStr(:,1:end-1),''];
    cauda = [ThrStr, ThrStr(end)];
    DerrD = repmat("-",length(cauda)-2,1);
    errTot = [errD(1); DerrD; errD(2)];
    DVec = [caput', errTot, cauda'];
    DVec = strcat(DVec(:,1), DVec(:,2), DVec(:,3));
    DVec = DVec';
end
DVec = cellstr(DVec);

temp = cell(size(data));
for k=1:length(data)
    mat = data{k};   %get element in cell
    matLng = length(mat); temp{1,k} = matLng; % length
    matAbs = abs(mat); temp{2,k} = matAbs;  % abs
end
data = [data; temp]; clear temp;

for n1 = 1:size(data,2)
   for n2 = 1:length(thresholds)
       IO1{n2,n1} = data{3,n1} <= thresholds(n2);
   end
   % Add bottom cell wiht logical vectors (all ones)
   IO1{n2+1,n1} = true(size(data{3,n1})); %use true() instead of logical()
end

IO2 = cell(size(IO1)); IO2(1,:) = IO1(1,:);
for n1 = size(IO1,1):-1:2
   for n2 = 1:size(IO1,2)
       IO2{n1,n2} = IO1{n1,n2} & ~IO1{n1-1,n2};
   end
end

Tot = double.empty;
for n1 = 1:size(IO1,1)
   for n2 = 1:size(IO1,2)
       Tot(n1,n2) = sum(IO2{n1,n2});
   end
end

lengths = [data{2,:}]; % Or cell2mat(data(2,:))
TotPrc = Tot./lengths;

X = categorical(DVec);
X = reordercats(X,DVec);

figure
% set(gcf, 'Position',  [100, 100, 175, 125]);
% set(gcf, 'Position',  [100, 100, 290, 200]);
bFC = bar(X,TotPrc*100)
ax = gca;
ylim([0 100])
ax.XGrid = 'off';
ax.YGrid = 'off';
box('off')

if strcmp(plotText.title,'Joint angles - Absolute Error')||strcmp(plotText.title,'Segment angles - Absolute Error')
    xlabel('Error [deg]') 
elseif strcmp(plotText.title,'Joint angles - Relative Error')||strcmp(plotText.title,'Segment angles - Relative Error')
    xlabel('Error [%]') 
end

ylabel('Percentage of frames [%]')
title(plotText.title)
legend(plotText.lgd)

%%%%%%%%%%%%%%%%%%%%%%%%%%%%%%%%%%%%%%%%%%%%%%%%%%%%%%%%%%%%%%%%%%%%%%%%%%%
set(gca, 'FontName', 'Times New Roman', 'FontSize', 12*multi)
set(gcf, 'Units','centimeters', 'Position',[0 0 16.59/2*multi 7*multi]);
%%%%%%%%%%%%%%%%%%%%%%%%%%%%%%%%%%%%%%%%%%%%%%%%%%%%%%%%%%%%%%%%%%%%%%%%%%%

% text(1:length(X),X,num2str(X'),'vert','bottom','horiz','center'); 

bFC(1).FaceColor = [1.0000         0         0];
bFC(2).FaceColor = [ 0.8500    0.3250    0.0980];
bFC(3).FaceColor = [0.9290    0.6940    0.1250];
bFC(4).FaceColor = [      0    0.4470    0.7410];
bFC(5).FaceColor = [ 0.3010    0.7450    0.9330];
end
